# Supplementary material for: Identification of a genetic region linked to tolerance to MRSA infection using Collaborative Cross mice
Source: PLoS Genet. 2024 Aug 23;20(8):e1011378. doi: 10.1371/journal.pgen.1011378 (PMC11407622; doi:10.1371/journal.pgen.1011378)
Supplement: S1 Table — Number of mice, origin, and location of breeding for all the mice used in the study. (XLSX) [file pgen.1011378.s004.xlsx]

## Sheet: Sheet1
Strain	Genotype / Cross-direction	Male	Female	Origin
CC024/GeniUnc	CC024 - A	3	3	TAMU
CC061/GeniUnc	CC061 - B	3	3	TAMU
AB - 32	F1 - (CC024*CC061) - A*B	1		TAMU
AB - 35	F1 - (CC024*CC061) - A*B	1		TAMU
AB - 36	F1 - (CC024*CC061) - A*B		1	TAMU
AB - 33	F1 - (CC024*CC061) - A*B	1		TAMU
AB - 34	F1 - (CC024*CC061) - A*B	1		TAMU
AB - 37	F1 - (CC024*CC061) - A*B		1	TAMU
AB - 38	F1 - (CC024*CC061) - A*B		1	TAMU
AB - 39	F1 - (CC024*CC061) - A*B		1	TAMU
BA-33	F1 - (CC061*CC024) - B*A	1		TAMU
BA-34	F1 - (CC061*CC024) - B*A	1		TAMU
BA-35	F1 - (CC061*CC024) - B*A	1		TAMU
BA-47	F1 - (CC061*CC024) - B*A		1	TAMU
BA-48	F1 - (CC061*CC024) - B*A		1	TAMU
BA-49	F1 - (CC061*CC024) - B*A		1	TAMU
F2-1	(CC024 x CC061) x (CC061 x CC024) - AB*BA	1		TAMU
F2-2	(CC024 x CC061) x (CC061 x CC024) - AB*BA	1		TAMU
F2-3	(CC024 x CC061) x (CC061 x CC024) - AB*BA	1		TAMU
F2-4	(CC024 x CC061) x (CC061 x CC024) - AB*BA	1		TAMU
F2-5	(CC024 x CC061) x (CC061 x CC024) - AB*BA	1		TAMU
F2-6	(CC024 x CC061) x (CC061 x CC024) - AB*BA		1	TAMU
F2-7	(CC024 x CC061) x (CC061 x CC024) - AB*BA		1	TAMU
F2-8	(CC024 x CC061) x (CC061 x CC024) - AB*BA	1		TAMU
F2-9	(CC024 x CC061) x (CC061 x CC024) - AB*BA	1		TAMU
F2-10	(CC024 x CC061) x (CC061 x CC024) - AB*BA	1		TAMU
F2-11	(CC024 x CC061) x (CC061 x CC024) - AB*BA	1		TAMU
F2-12	(CC024 x CC061) x (CC061 x CC024) - AB*BA	1		TAMU
F2-13	(CC024 x CC061) x (CC061 x CC024) - AB*BA		1	TAMU
F2-14	(CC024 x CC061) x (CC061 x CC024) - AB*BA		1	TAMU
F2-15	(CC024 x CC061) x (CC061 x CC024) - AB*BA		1	TAMU
F2-16	(CC024 x CC061) x (CC061 x CC024) - AB*BA		1	TAMU
F2-17	(CC024 x CC061) x (CC024 x CC061) - AB*AB	1		TAMU
F2-18	(CC024 x CC061) x (CC024 x CC061) - AB*AB		1	TAMU
F2-19	(CC024 x CC061) x (CC024 x CC061) - AB*AB	1		TAMU
F2-20	(CC024 x CC061) x (CC024 x CC061) - AB*AB	1		TAMU
F2-21	(CC024 x CC061) x (CC024 x CC061) - AB*AB	1		TAMU
F2-22	(CC061 x CC024) x (CC024 x CC061) - BA*AB	1		TAMU
F2-23	(CC061 x CC024) x (CC024 x CC061) - BA*AB	1		TAMU
F2-24	(CC061 x CC024) x (CC024 x CC061) - BA*AB		1	TAMU
F2-25	(CC061 x CC024) x (CC024 x CC061) - BA*AB		1	TAMU
F2-26	(CC061 x CC024) x (CC024 x CC061) - BA*AB		1	TAMU
F2-27	(CC061 x CC024) x (CC024 x CC061) - BA*AB		1	TAMU
F2-28	(CC061 x CC024) x (CC024 x CC061) - BA*AB		1	TAMU
F2-29	(CC061 x CC024) x (CC061 x CC024) - BA*BA	1		TAMU
F2-30	(CC061 x CC024) x (CC061 x CC024) - BA*BA	1		TAMU
F2-31	(CC061 x CC024) x (CC061 x CC024) - BA*BA	1		TAMU
F2-32	(CC061 x CC024) x (CC061 x CC024) - BA*BA		1	TAMU
F2-33	(CC061 x CC024) x (CC061 x CC024) - BA*BA		1	TAMU
F2-34	(CC061 x CC024) x (CC061 x CC024) - BA*BA	1		TAMU
F2-35	(CC061 x CC024) x (CC061 x CC024) - BA*BA	1		TAMU
F2-36	(CC061 x CC024) x (CC061 x CC024) - BA*BA	1		TAMU
F2-37	(CC061 x CC024) x (CC061 x CC024) - BA*BA		1	TAMU
F2-38	(CC061 x CC024) x (CC061 x CC024) - BA*BA		1	TAMU
F2-39	(CC061 x CC024) x (CC061 x CC024) - BA*BA		1	TAMU
F2-40	(CC061 x CC024) x (CC061 x CC024) - BA*BA		1	TAMU
F2-41	(CC024 x CC061) x (CC061 x CC024) - AB*BA	1		TAMU
F2-42	(CC024 x CC061) x (CC061 x CC024) - AB*BA	1		TAMU
F2-43	(CC024 x CC061) x (CC061 x CC024) - AB*BA	1		TAMU
F2-44	(CC024 x CC061) x (CC061 x CC024) - AB*BA	1		TAMU
F2-45	(CC024 x CC061) x (CC061 x CC024) - AB*BA	1		TAMU
F2-46	(CC024 x CC061) x (CC061 x CC024) - AB*BA	1		TAMU
F2-47	(CC024 x CC061) x (CC061 x CC024) - AB*BA	1		TAMU
F2-48	(CC024 x CC061) x (CC061 x CC024) - AB*BA		1	TAMU
F2-49	(CC024 x CC061) x (CC061 x CC024) - AB*BA		1	TAMU
F2-50	(CC024 x CC061) x (CC061 x CC024) - AB*BA		1	TAMU
F2-51	(CC024 x CC061) x (CC061 x CC024) - AB*BA		1	TAMU
F2-52	(CC024 x CC061) x (CC061 x CC024) - AB*BA		1	TAMU
F2-53	(CC024 x CC061) x (CC024 x CC061) - AB*AB	1		TAMU
F2-54	(CC024 x CC061) x (CC024 x CC061) - AB*AB	1		TAMU
F2-55	(CC024 x CC061) x (CC024 x CC061) - AB*AB		1	TAMU
F2-56	(CC024 x CC061) x (CC024 x CC061) - AB*AB		1	TAMU
F2-57	(CC024 x CC061) x (CC024 x CC061) - AB*AB		1	TAMU
F2-58	(CC061 x CC024) x (CC024 x CC061) - BA*AB	1		TAMU
F2-59	(CC061 x CC024) x (CC024 x CC061) - BA*AB	1		TAMU
F2-60	(CC061 x CC024) x (CC024 x CC061) - BA*AB		1	TAMU
F2-61	(CC061 x CC024) x (CC024 x CC061) - BA*AB		1	TAMU
F2-62	(CC061 x CC024) x (CC024 x CC061) - BA*AB		1	TAMU
F2-63	(CC061 x CC024) x (CC061 x CC024) - BA*BA		1	TAMU
F2-64	(CC061 x CC024) x (CC061 x CC024) - BA*BA		1	TAMU
F2-65	(CC024 x CC061) x (CC061 x CC024) - AB*BA		1	TAMU
F2-66	(CC024 x CC061) x (CC061 x CC024) - AB*BA		1	TAMU
F2-67	(CC024 x CC061) x (CC061 x CC024) - AB*BA		1	TAMU
F2-68	(CC024 x CC061) x (CC061 x CC024) - AB*BA	1		TAMU
F2-69	(CC024 x CC061) x (CC061 x CC024) - AB*BA	1		TAMU
F2-70	(CC024 x CC061) x (CC061 x CC024) - AB*BA	1		TAMU
F2-71	(CC024 x CC061) x (CC061 x CC024) - AB*BA	1		TAMU
F2-72	(CC024 x CC061) x (CC061 x CC024) - AB*BA	1		TAMU
F2-73	(CC024 x CC061) x (CC061 x CC024) - AB*BA	1		TAMU
F2-74	(CC024 x CC061) x (CC061 x CC024) - AB*BA		1	TAMU
F2-75	(CC024 x CC061) x (CC061 x CC024) - AB*BA		1	TAMU
F2-76	(CC061 x CC024) x (CC024 x CC061) - BA*AB	1		TAMU
F2-77	(CC061 x CC024) x (CC024 x CC061) - BA*AB	1		TAMU
F2-78	(CC061 x CC024) x (CC024 x CC061) - BA*AB	1		TAMU
F2-79	(CC061 x CC024) x (CC024 x CC061) - BA*AB	1		TAMU
F2-80	(CC061 x CC024) x (CC024 x CC061) - BA*AB	1		TAMU
F2-81	(CC061 x CC024) x (CC024 x CC061) - BA*AB	1		TAMU
F2-82	(CC061 x CC024) x (CC024 x CC061) - BA*AB		1	TAMU
F2-83	(CC061 x CC024) x (CC024 x CC061) - BA*AB		1	TAMU
F2-84	(CC061 x CC024) x (CC024 x CC061) - BA*AB		1	TAMU
F2-85	(CC061 x CC024) x (CC024 x CC061) - BA*AB		1	TAMU
F2-86	(CC061 x CC024) x (CC024 x CC061) - BA*AB		1	TAMU
F2-87	(CC061 x CC024) x (CC061 x CC024) - BA*BA	1		TAMU
F2-88	(CC061 x CC024) x (CC061 x CC024) - BA*BA	1		TAMU
F2-89	(CC061 x CC024) x (CC061 x CC024) - BA*BA	1		TAMU
F2-90	(CC024 x CC061) x (CC061 x CC024) - AB*BA		1	TAMU
F2-91	(CC024 x CC061) x (CC061 x CC024) - AB*BA		1	TAMU
F2-92	(CC024 x CC061) x (CC061 x CC024) - AB*BA		1	TAMU
F2-93	(CC024 x CC061) x (CC024 x CC061) - AB*AB	1		TAMU
F2-94	(CC024 x CC061) x (CC024 x CC061) - AB*AB	1		TAMU
F2-95	(CC024 x CC061) x (CC024 x CC061) - AB*AB	1		TAMU
F2-96	(CC024 x CC061) x (CC024 x CC061) - AB*AB	1		TAMU
F2-97	(CC024 x CC061) x (CC024 x CC061) - AB*AB	1		TAMU
F2-98	(CC024 x CC061) x (CC024 x CC061) - AB*AB	1		TAMU
F2-99	(CC024 x CC061) x (CC024 x CC061) - AB*AB	1		TAMU
F2-100	(CC024 x CC061) x (CC024 x CC061) - AB*AB	1		TAMU
F2-101	(CC024 x CC061) x (CC024 x CC061) - AB*AB	1		TAMU
F2-102	(CC024 x CC061) x (CC024 x CC061) - AB*AB		1	TAMU
F2-103	(CC024 x CC061) x (CC024 x CC061) - AB*AB		1	TAMU
F2-104	(CC024 x CC061) x (CC024 x CC061) - AB*AB		1	TAMU
F2-105	(CC024 x CC061) x (CC024 x CC061) - AB*AB		1	TAMU
F2-106	(CC024 x CC061) x (CC024 x CC061) - AB*AB		1	TAMU
F2-107	(CC061 x CC024) x (CC061 x CC024) - BA*BA	1		TAMU
F2-108	(CC061 x CC024) x (CC061 x CC024) - BA*BA	1		TAMU
F2-109	(CC061 x CC024) x (CC061 x CC024) - BA*BA	1		TAMU
F2-110	(CC061 x CC024) x (CC061 x CC024) - BA*BA	1		TAMU
F2-111	(CC061 x CC024) x (CC061 x CC024) - BA*BA	1		TAMU
F2-112	(CC061 x CC024) x (CC061 x CC024) - BA*BA	1		TAMU
F2-113	(CC061 x CC024) x (CC061 x CC024) - BA*BA	1		TAMU
F2-114	(CC061 x CC024) x (CC061 x CC024) - BA*BA	1		TAMU
F2-115	(CC061 x CC024) x (CC061 x CC024) - BA*BA		1	TAMU
F2-116	(CC061 x CC024) x (CC024 x CC061) - BA*AB	1		TAMU
F2-117	(CC061 x CC024) x (CC024 x CC061) - BA*AB	1		TAMU
F2-118	(CC061 x CC024) x (CC024 x CC061) - BA*AB	1		TAMU
F2-119	(CC061 x CC024) x (CC024 x CC061) - BA*AB	1		TAMU
F2-120	(CC061 x CC024) x (CC024 x CC061) - BA*AB	1		TAMU
F2-121	(CC061 x CC024) x (CC024 x CC061) - BA*AB		1	TAMU
F2-122	(CC061 x CC024) x (CC024 x CC061) - BA*AB		1	TAMU
F2-123	(CC061 x CC024) x (CC024 x CC061) - BA*AB		1	TAMU
F2-124	(CC061 x CC024) x (CC024 x CC061) - BA*AB		1	TAMU
F2-125	(CC061 x CC024) x (CC024 x CC061) - BA*AB		1	TAMU
F2-126	(CC061 x CC024) x (CC024 x CC061) - BA*AB		1	TAMU
F2-127	(CC061 x CC024) x (CC024 x CC061) - BA*AB	1		TAMU
F2-128	(CC061 x CC024) x (CC024 x CC061) - BA*AB	1		TAMU
F2-129	(CC061 x CC024) x (CC024 x CC061) - BA*AB	1		TAMU
F2-130	(CC061 x CC024) x (CC024 x CC061) - BA*AB	1		TAMU
F2-131	(CC061 x CC024) x (CC024 x CC061) - BA*AB	1		TAMU
F2-132	(CC061 x CC024) x (CC024 x CC061) - BA*AB		1	TAMU
F2-133	(CC061 x CC024) x (CC024 x CC061) - BA*AB		1	TAMU
F2-134	(CC061 x CC024) x (CC024 x CC061) - BA*AB		1	TAMU
F2-135	(CC061 x CC024) x (CC024 x CC061) - BA*AB		1	TAMU
F2-136	(CC061 x CC024) x (CC061 x CC024) - BA*BA	1		TAMU
F2-137	(CC061 x CC024) x (CC061 x CC024) - BA*BA	1		TAMU
F2-138	(CC061 x CC024) x (CC061 x CC024) - BA*BA	1		TAMU
F2-139	(CC061 x CC024) x (CC061 x CC024) - BA*BA		1	TAMU
F2-140	(CC061 x CC024) x (CC061 x CC024) - BA*BA		1	TAMU
F2-141	(CC061 x CC024) x (CC061 x CC024) - BA*BA		1	TAMU
F2-142	(CC024 x CC061) x (CC061 x CC024) - AB*BA	1		TAMU
F2-143	(CC024 x CC061) x (CC061 x CC024) - AB*BA	1		TAMU
F2-144	(CC024 x CC061) x (CC061 x CC024) - AB*BA	1		TAMU
F2-145	(CC024 x CC061) x (CC061 x CC024) - AB*BA	1		TAMU
F2-146	(CC024 x CC061) x (CC061 x CC024) - AB*BA	1		TAMU
F2-147	(CC024 x CC061) x (CC061 x CC024) - AB*BA		1	TAMU
F2-148	(CC024 x CC061) x (CC061 x CC024) - AB*BA	1		TAMU
F2-149	(CC024 x CC061) x (CC061 x CC024) - AB*BA	1		TAMU
F2-150	(CC024 x CC061) x (CC061 x CC024) - AB*BA	1		TAMU
F2-151	(CC024 x CC061) x (CC024 x CC061) - AB*AB	1		TAMU
F2-152	(CC024 x CC061) x (CC024 x CC061) - AB*AB	1		TAMU
F2-153	(CC024 x CC061) x (CC024 x CC061) - AB*AB	1		TAMU
F2-154	(CC024 x CC061) x (CC024 x CC061) - AB*AB		1	TAMU
F2-155	(CC024 x CC061) x (CC024 x CC061) - AB*AB		1	TAMU
F2-156	(CC024 x CC061) x (CC024 x CC061) - AB*AB	1		TAMU
F2-157	(CC024 x CC061) x (CC024 x CC061) - AB*AB	1		TAMU
F2-158	(CC024 x CC061) x (CC024 x CC061) - AB*AB	1		TAMU
F2-159	(CC024 x CC061) x (CC024 x CC061) - AB*AB		1	TAMU
F2-160	(CC024 x CC061) x (CC024 x CC061) - AB*AB		1	TAMU
F2-161	(CC024 x CC061) x (CC024 x CC061) - AB*AB		1	TAMU
F2-162	(CC024 x CC061) x (CC024 x CC061) - AB*AB	1		TAMU
F2-163	(CC024 x CC061) x (CC024 x CC061) - AB*AB	1		TAMU
F2-164	(CC024 x CC061) x (CC024 x CC061) - AB*AB	1		TAMU
F2-165	(CC024 x CC061) x (CC024 x CC061) - AB*AB	1		TAMU
F2-166	(CC024 x CC061) x (CC024 x CC061) - AB*AB	1		TAMU
F2-167	(CC024 x CC061) x (CC061 x CC024) - AB*BA	1		TAMU
F2-168	(CC024 x CC061) x (CC061 x CC024) - AB*BA	1		TAMU
F2-169	(CC024 x CC061) x (CC061 x CC024) - AB*BA	1		TAMU
F2-170	(CC024 x CC061) x (CC024 x CC061) - AB*AB		1	TAMU
F2-171	(CC024 x CC061) x (CC024 x CC061) - AB*AB		1	TAMU
F2-172	(CC024 x CC061) x (CC024 x CC061) - AB*AB		1	TAMU
F2-173	(CC024 x CC061) x (CC024 x CC061) - AB*AB		1	TAMU
F2-174	(CC024 x CC061) x (CC024 x CC061) - AB*AB		1	TAMU
F2-175	(CC061 x CC024) x (CC061 x CC024) - BA*BA	1		TAMU
F2-176	(CC061 x CC024) x (CC061 x CC024) - BA*BA	1		TAMU
F2-177	(CC061 x CC024) x (CC061 x CC024) - BA*BA	1		TAMU
F2-178	(CC061 x CC024) x (CC061 x CC024) - BA*BA	1		TAMU
F2-179	(CC061 x CC024) x (CC061 x CC024) - BA*BA	1		TAMU
F2-180	(CC061 x CC024) x (CC061 x CC024) - BA*BA	1		TAMU
F2-181	(CC061 x CC024) x (CC061 x CC024) - BA*BA	1		TAMU
F2-182	(CC061 x CC024) x (CC061 x CC024) - BA*BA		1	TAMU
F2-183	(CC061 x CC024) x (CC061 x CC024) - BA*BA		1	TAMU
F2-184	(CC061 x CC024) x (CC061 x CC024) - BA*BA		1	TAMU
F2-185	(CC061 x CC024) x (CC061 x CC024) - BA*BA		1	TAMU
F2-186	(CC061 x CC024) x (CC061 x CC024) - BA*BA		1	TAMU
F2-187	(CC061 x CC024) x (CC061 x CC024) - BA*BA		1	TAMU
F2-188	(CC061 x CC024) x (CC061 x CC024) - BA*BA		1	TAMU
F2-189	(CC061 x CC024) x (CC061 x CC024) - BA*BA		1	TAMU
F2-190	(CC061 x CC024) x (CC061 x CC024) - BA*BA		1	TAMU
F2-191	(CC024 x CC061) x (CC061 x CC024) - AB*BA	1		TAMU
F2-192	(CC024 x CC061) x (CC061 x CC024) - AB*BA	1		TAMU
F2-193	(CC024 x CC061) x (CC061 x CC024) - AB*BA		1	TAMU
F2-194	(CC024 x CC061) x (CC061 x CC024) - AB*BA		1	TAMU
F2-195	(CC024 x CC061) x (CC061 x CC024) - AB*BA		1	TAMU
F2-196	(CC024 x CC061) x (CC061 x CC024) - AB*BA		1	TAMU
F2-197	(CC024 x CC061) x (CC061 x CC024) - AB*BA		1	TAMU
F2-198	(CC024 x CC061) x (CC024 x CC061) - AB*AB	1		TAMU
F2-199	(CC024 x CC061) x (CC024 x CC061) - AB*AB		1	TAMU
F2-200	(CC024 x CC061) x (CC024 x CC061) - AB*AB		1	TAMU
F2-201	(CC024 x CC061) x (CC024 x CC061) - AB*AB		1	TAMU
F2-202	(CC061 x CC024) x (CC061 x CC024) - BA*BA	1		TAMU
F2-203	(CC061 x CC024) x (CC061 x CC024) - BA*BA	1		TAMU
F2-204	(CC061 x CC024) x (CC061 x CC024) - BA*BA	1		TAMU
F2-205	(CC061 x CC024) x (CC061 x CC024) - BA*BA		1	TAMU
F2-206	(CC061 x CC024) x (CC061 x CC024) - BA*BA		1	TAMU
F2-207	(CC061 x CC024) x (CC061 x CC024) - BA*BA		1	TAMU
F2-208	(CC061 x CC024) x (CC061 x CC024) - BA*BA	1		TAMU
F2-209	(CC061 x CC024) x (CC061 x CC024) - BA*BA	1		TAMU
F2-210	(CC061 x CC024) x (CC061 x CC024) - BA*BA	1		TAMU
F2-211	(CC061 x CC024) x (CC061 x CC024) - BA*BA	1		TAMU
F2-212	(CC061 x CC024) x (CC061 x CC024) - BA*BA	1		TAMU
F2-213	(CC061 x CC024) x (CC061 x CC024) - BA*BA		1	TAMU
F2-214	(CC061 x CC024) x (CC061 x CC024) - BA*BA		1	TAMU
F2-215	(CC061 x CC024) x (CC061 x CC024) - BA*BA		1	TAMU
F2-216	(CC061 x CC024) x (CC061 x CC024) - BA*BA		1	TAMU
F2-217	(CC024 x CC061) x (CC061 x CC024) - AB*BA	1		TAMU
F2-218	(CC024 x CC061) x (CC061 x CC024) - AB*BA	1		TAMU
F2-219	(CC024 x CC061) x (CC061 x CC024) - AB*BA	1		TAMU
F2-220	(CC024 x CC061) x (CC061 x CC024) - AB*BA	1		TAMU
F2-221	(CC024 x CC061) x (CC061 x CC024) - AB*BA	1		TAMU
F2-222	(CC024 x CC061) x (CC061 x CC024) - AB*BA	1		TAMU
F2-223	(CC024 x CC061) x (CC061 x CC024) - AB*BA	1		TAMU
F2-224	(CC024 x CC061) x (CC061 x CC024) - AB*BA		1	TAMU
F2-225	(CC024 x CC061) x (CC061 x CC024) - AB*BA		1	TAMU
F2-226	(CC024 x CC061) x (CC061 x CC024) - AB*BA		1	TAMU
F2-227	(CC024 x CC061) x (CC061 x CC024) - AB*BA		1	TAMU
F2-228	(CC024 x CC061) x (CC061 x CC024) - AB*BA		1	TAMU
F2-229	(CC024 x CC061) x (CC061 x CC024) - AB*BA	1		TAMU
F2-230	(CC024 x CC061) x (CC061 x CC024) - AB*BA	1		TAMU
F2-231	(CC024 x CC061) x (CC061 x CC024) - AB*BA	1		TAMU
F2-232	(CC061 x CC024) x (CC024 x CC061) - BA*AB	1		TAMU
F2-233	(CC061 x CC024) x (CC024 x CC061) - BA*AB	1		TAMU
F2-234	(CC061 x CC024) x (CC024 x CC061) - BA*AB	1		TAMU
F2-235	(CC061 x CC024) x (CC024 x CC061) - BA*AB		1	TAMU
F2-236	(CC061 x CC024) x (CC024 x CC061) - BA*AB		1	TAMU
F2-237	(CC061 x CC024) x (CC024 x CC061) - BA*AB		1	TAMU
F2-238	(CC061 x CC024) x (CC024 x CC061) - BA*AB		1	TAMU
F2-239	(CC061 x CC024) x (CC024 x CC061) - BA*AB		1	TAMU
F2-240	(CC061 x CC024) x (CC024 x CC061) - BA*AB		1	TAMU
F2-241	(CC061 x CC024) x (CC061 x CC024) - BA*BA		1	TAMU
F2-242	(CC061 x CC024) x (CC061 x CC024) - BA*BA		1	TAMU
F2-243	(CC024 x CC061) x (CC024 x CC061) - AB*AB	1		TAMU
F2-244	(CC024 x CC061) x (CC024 x CC061) - AB*AB	1		TAMU
F2-245	(CC024 x CC061) x (CC024 x CC061) - AB*AB	1		TAMU
F2-246	(CC024 x CC061) x (CC024 x CC061) - AB*AB	1		TAMU
F2-247	(CC024 x CC061) x (CC024 x CC061) - AB*AB		1	TAMU
F2-248	(CC024 x CC061) x (CC024 x CC061) - AB*AB		1	TAMU
F2-249	(CC024 x CC061) x (CC024 x CC061) - AB*AB		1	TAMU
F2-250	(CC024 x CC061) x (CC024 x CC061) - AB*AB	1		TAMU
F2-251	(CC024 x CC061) x (CC024 x CC061) - AB*AB	1		TAMU
F2-252	(CC024 x CC061) x (CC024 x CC061) - AB*AB	1		TAMU
F2-253	(CC024 x CC061) x (CC024 x CC061) - AB*AB	1		TAMU
F2-254	(CC024 x CC061) x (CC024 x CC061) - AB*AB	1		TAMU
F2-255	(CC024 x CC061) x (CC024 x CC061) - AB*AB		1	TAMU
F2-256	(CC024 x CC061) x (CC024 x CC061) - AB*AB		1	TAMU
F2-257	(CC024 x CC061) x (CC024 x CC061) - AB*AB		1	TAMU
F2-258	(CC061 x CC024) x (CC024 x CC061) - BA*AB	1		TAMU
F2-259	(CC061 x CC024) x (CC024 x CC061) - BA*AB	1		TAMU
F2-260	(CC061 x CC024) x (CC024 x CC061) - BA*AB	1		TAMU
F2-261	(CC061 x CC024) x (CC024 x CC061) - BA*AB	1		TAMU
F2-262	(CC061 x CC024) x (CC024 x CC061) - BA*AB	1		TAMU
F2-263	(CC061 x CC024) x (CC061 x CC024) - BA*BA	1		TAMU
F2-264	(CC061 x CC024) x (CC061 x CC024) - BA*BA	1		TAMU
F2-265	(CC061 x CC024) x (CC061 x CC024) - BA*BA	1		TAMU
F2-266	(CC061 x CC024) x (CC061 x CC024) - BA*BA	1		TAMU
F2-267	(CC061 x CC024) x (CC061 x CC024) - BA*BA	1		TAMU
F2-268	(CC061 x CC024) x (CC061 x CC024) - BA*BA	1		TAMU
F2-269	(CC024 x CC061) x (CC024 x CC061) - AB*AB		1	TAMU
F2-270	(CC024 x CC061) x (CC024 x CC061) - AB*AB		1	TAMU
F2-271	(CC024 x CC061) x (CC024 x CC061) - AB*AB		1	TAMU
F2-272	(CC024 x CC061) x (CC024 x CC061) - AB*AB		1	TAMU
F2-273	(CC061 x CC024) x (CC024 x CC061) - BA*AB		1	TAMU
F2-274	(CC061 x CC024) x (CC024 x CC061) - BA*AB		1	TAMU
F2-275	(CC061 x CC024) x (CC024 x CC061) - BA*AB		1	TAMU
F2-276	(CC061 x CC024) x (CC024 x CC061) - BA*AB		1	TAMU
F2-277	(CC061 x CC024) x (CC024 x CC061) - BA*AB		1	TAMU
F2-278	(CC061 x CC024) x (CC024 x CC061) - BA*AB		1	TAMU
F2-279	(CC061 x CC024) x (CC024 x CC061) - BA*AB	1		TAMU
F2-280	(CC061 x CC024) x (CC024 x CC061) - BA*AB	1		TAMU
F2-281	(CC061 x CC024) x (CC024 x CC061) - BA*AB		1	TAMU
F2-282	(CC061 x CC024) x (CC024 x CC061) - BA*AB		1	TAMU
F2-283	(CC061 x CC024) x (CC024 x CC061) - BA*AB		1	TAMU
F2-284	(CC061 x CC024) x (CC024 x CC061) - BA*AB		1	TAMU
F2-285	(CC061 x CC024) x (CC024 x CC061) - BA*AB		1	TAMU
F2-286	(CC061 x CC024) x (CC024 x CC061) - BA*AB	1		TAMU
F2-287	(CC061 x CC024) x (CC024 x CC061) - BA*AB	1		TAMU
F2-288	(CC061 x CC024) x (CC024 x CC061) - BA*AB	1		TAMU
F2-289	(CC061 x CC024) x (CC024 x CC061) - BA*AB		1	TAMU
F2-290	(CC061 x CC024) x (CC024 x CC061) - BA*AB		1	TAMU
F2-291	(CC061 x CC024) x (CC061 x CC024) - BA*BA	1		TAMU
F2-292	(CC061 x CC024) x (CC061 x CC024) - BA*BA	1		TAMU
F2-293	(CC061 x CC024) x (CC061 x CC024) - BA*BA		1	TAMU
F2-294	(CC061 x CC024) x (CC061 x CC024) - BA*BA		1	TAMU
F2-295	(CC024 x CC061) x (CC061 x CC024) - AB*BA		1	TAMU
F2-296	(CC024 x CC061) x (CC061 x CC024) - AB*BA		1	TAMU
F2-297	(CC024 x CC061) x (CC024 x CC061) - AB*AB	1		TAMU
F2-298	(CC024 x CC061) x (CC024 x CC061) - AB*AB	1		TAMU
F2-299	(CC024 x CC061) x (CC024 x CC061) - AB*AB	1		TAMU
F2-300	(CC024 x CC061) x (CC024 x CC061) - AB*AB		1	TAMU
F2-301	(CC024 x CC061) x (CC024 x CC061) - AB*AB		1	TAMU
F2-302	(CC024 x CC061) x (CC024 x CC061) - AB*AB		1	TAMU
F2-303	(CC024 x CC061) x (CC024 x CC061) - AB*AB		1	TAMU
F2-304	(CC024 x CC061) x (CC024 x CC061) - AB*AB		1	TAMU
F2-305	(CC024 x CC061) x (CC024 x CC061) - AB*AB		1	TAMU
F2-306	(CC024 x CC061) x (CC024 x CC061) - AB*AB		1	TAMU
F2-307	(CC024 x CC061) x (CC024 x CC061) - AB*AB		1	TAMU
F2-308	(CC061 x CC024) x (CC024 x CC061) - BA*AB	1		TAMU
F2-309	(CC061 x CC024) x (CC024 x CC061) - BA*AB	1		TAMU
F2-310	(CC061 x CC024) x (CC024 x CC061) - BA*AB	1		TAMU
F2-311	(CC061 x CC024) x (CC024 x CC061) - BA*AB	1		TAMU
F2-312	(CC061 x CC024) x (CC024 x CC061) - BA*AB	1		TAMU
F2-313	(CC061 x CC024) x (CC061 x CC024) - BA*BA		1	TAMU
F2-314	(CC061 x CC024) x (CC061 x CC024) - BA*BA		1	TAMU
F2-315	(CC061 x CC024) x (CC061 x CC024) - BA*BA		1	TAMU
F2-316	(CC061 x CC024) x (CC061 x CC024) - BA*BA		1	TAMU
	Sub Total	179	163
	Total		342
