# Supplementary material for: Identification of a genetic region linked to tolerance to MRSA infection using Collaborative Cross mice
Source: PLoS Genet. 2024 Aug 23;20(8):e1011378. doi: 10.1371/journal.pgen.1011378 (PMC11407622; doi:10.1371/journal.pgen.1011378)
Supplement: S2 Table — All the pre-infection and post-infection data were associated with each mouse used in this study. (XLSX) [file pgen.1011378.s005.xlsx]

## Sheet: Parents
S. no	Strain	Sex	Pre-inf weight	Post-inf weight	weight change	% weight ch	Days Survived	Spleen CFU	Liver CFU	Heart CFU	Lung CFU	Kidney CFU	Spleen Ordinal Score	Liver Ordinal Score	Heart Ordinal Score	Lung Ordinal Score	Kidney Ordinal Score	WBC (Pre-infection) 10^9/l	LYM (Pre-infection) 10^9/l	MON (Pre-infection) 10^9/l	NEU (Pre-infection) 10^9/l	RBC (Pre-infection) 10^12/l	HGB (Pre-infection) g/dl	HCT(Pre-infection) %	MCV (Pre-infection) fl	MCH (Pre-infection) pg	MCHC (Pre-infection) g/dl	RDWs (Pre-infection) fl	PLT (Pre-infection) 10^9/l	MPV (Pre-infection) fl	PDWs (Pre-infection) fl	WBC (Post-infection) 10^9/l	LYM (Post-infection) 10^9/l	MON (Post-infection) 10^9/l	NEU (Post-infection) 10^9/l	RBC (Post-infection) 10^12/l	HGB (Post-infection) g/dl	HCT(Post-infection) %	MCV (Post-infection) fl	MCH (Post-infection) pg	MCHC (Post-infection) g/dl	RDWs (Post-infection) fl	PLT (Post-infection) 10^9/l	MPV (Post-infection) fl	PDWs (Post-infection) fl	WBC (change) 10^9/l	LYM (change) 10^9/l	MON (change) 10^9/l	NEU (change) 10^9/l
1	CC024	F	24.39	25.37	0.98	4.01804	7	26250	0	3000	0	600000	0.25	0.25	0	0	4	5.66	4.68	0.15	0.83	10.34	15.2	57.82	56	14.7	26.3	49.2	318	6.2	9	9.96	4.66	0.55	4.74	9.34	14	52.72	56	15	26.6	43.8	523	6.5	7.5	1.75972	0.995726	3.66667	5.71084
2	CC024	F	16.85	16.7	-0.15	-0.890208	7	0	1014.71	26250	32000	6.66e+06	1	0.25	0	0.25	4	9.55	8.33	0.47	0.75	10.13	14.5	54.67	54	14.3	26.5	56.2	371	5.9	7.8	7.24	4.11	0.29	2.84	9.84	15.1	49.84	51	15.3	30.3	39.8	1011	7.2	9.3	0.758115	0.493397	0.617021	3.78667
3	CC024	F	16.19	16.88	0.69	4.26189	7	4500	4000	0	48000	3.75e+08	0.5	0.25	0	0.25	4	4.78	4.04	0.08	0.65	9.36	14	53.9	58	14.9	25.9	46.1	362	6.5	7.8	12.64	5.44	0.73	6.47	9.49	13.7	51.98	55	14.4	26.3	43	782	7.1	7.8	2.64435	1.34653	9.125	9.95385
4	CC024	M	25.62	23.19	-2.43	-9.48478	7	937.5	447.368	1500	6937.5	1.02857e+08	2	0.25	0	0	4	5.2	4.5	0.22	0.48	10.76	15.5	57.8	54	14.4	26.8	53.1	429	6.4	9.3	18.11	5.05	0.51	12.55	8.76	12.5	45.26	52	14.2	27.5	41.4	1016	7.3	9.3	3.48269	1.12222	2.31818	26.1458
5	CC024	M	27.61	24.15	-3.46	-12.5317	7	4500	646.552	12000	21750	3e+08	2	0.5	0	0	4	9.2	8.05	0.08	1.06	9.83	14.9	52.33	53	15.2	28.5	50.8	401	6.5	11.1	19.9	8.45	0.4	11.05	9.6	13.2	47.7	50	13.7	27.7	39.8	773	7.3	10.2	2.16304	1.04969	5	10.4245
6	CC024	M	24.48	24.49	0.01	0.0408497	7	428.571	76.2712	3000	0	2.57143e+06	0.25	1	0	0.25	4	8.51	7.77	0.15	0.59	9.82	13.9	53.45	54	14.2	26.1	53.1	376	6.1	9	12.41	5.75	0.18	6.48	9.33	13.6	48.18	52	14.6	28.2	40.6	1053	6.8	8.4	1.45828	0.740026	1.2	10.9831
7	CC061	F	18.87	16.4	-2.47	-13.0896	3	81000	5684.21	24000	8000	3.66316e+08	0.5	0.5	0	0.5	1	4.12	3.61	0.17	0.34	9.32	13.1	45.54	49	14	28.7	39.8	318	8.3	15.4	10.16	4.8	0.7	4.66	9.65	13.4	46.5	48	13.9	28.8	39.1	100	7.6	11.1	2.46602	1.32964	4.11765	13.7059
8	CC061	F	18.12	15.5	-2.62	-14.4592	3	122000	10363.6	123000	30000	1.64211e+08	0.5	0.25	0	0.25	2	2.79	2.58	0.03	0.18	9.92	13.8	48.22	49	13.9	28.6	43.8	460	8.9	15.4	2.5	0.96	0.26	1.27	4.01	5.1	19.08	48	12.7	26.6	31.2	123	8.4	14.1	0.896057	0.372093	8.66667	7.05556
9	CC061	F	16.98	14.08	-2.9	-17.0789	2	9000	8571.43	153000	12000	3e+08	0.5	0	0	0.5	1	3.48	3.19	0.1	0.19	11.09	14.2	51.31	46	12.8	27.7	43.8	292	6.3	7.8
10	CC061	M	18.7	14.88	-3.82	-20.4278	2	8.16e+07	2.7e+07	3.9e+06	4.44e+06	6.28571e+08	0.5	0.25	0	0.5	1	3.46	3.31	0.02	0.13	11.15	16.1	55.2	50	14.5	29.2	38.3	469	6.8	10.5	10.08	1.49	0.61	7.97	11.26	14.8	50.04	44	13.2	29.6	34.4	141	7.5	10.8	2.91329	0.450151	30.5	61.3077
11	CC061	M	17.28	13.7	-3.58	-20.7176	3	126000	47027	0	8000	3.52941e+07	0.5	0	0	0	4	7.39	5.45	0.35	1.59	10.19	15.5	50.12	49	15.2	31	39.8	214	6.7	10.2	8.3	2.28	0.48	5.53	12.07	17.4	54.87	45	14.4	31.7	35.2	508	10.5	16	1.12314	0.418349	1.37143	3.47799
12	CC061	M	21.11	16.22	-4.89	-23.1644	4	69000	12000	117000	19200	4.69412e+08	1	0	0	0	2	4.19	3.81	0.08	0.3	10.49	14.6	52.4	50	13.9	27.8	36.7	424	6.6	11.1	4.32	1.12	0.45	2.74	11.22	15.4	51.74	46	13.7	29.8	35.2	663	9.9	16.3	1.03103	0.293963	5.625	9.13333
[truncated: 82 more columns]

## Sheet: F1
S. No	StrainID	Sex	Pre-inf wt	Post -inf weight	% weight ch	Days survived	Kidney CFU
1	AB - 32	M	24.22	19.1	-21.1396	4	9.33333e+08
4	AB - 35	M	24.52	19.6	-20.0653	4	6.66667e+08
5	AB - 36	F	16.27	13.7	-15.7959	4	528000
2	AB - 33	M	23.75	20.4	-14.1053	5	393600000
3	AB - 34	M	24.35	19.03	-21.848	5	1.2e+09
6	AB - 37	F	19.03	19.69	3.46821	7	5.23333e+08
7	AB - 38	F	19.74	17.9	-9.32118	7	9.17647e+08
8	AB - 39	F	19.86	18.71	-5.79053	7	8.11765e+07
9	BA-33	M	32.6	31.14	-4.47853	7	4.90909e+07
10	BA-34	M	32.07	32.45	1.18491	7	1.47097e+08
11	BA-35	M	29.3	30.85	5.2901	7	3.29032e+06
12	BA-47	F	21.19	18.23	-13.9689	7	550000000
13	BA-48	F	20.63	20.66	0.145419	7	137500000
14	BA-49	F	23.34	21.36	-8.48329	7	120000000

## Sheet: F2
S. No	Mouse	Sex	Preinf wt	Postinf wt	% weight ch	Days Survived	Kidney CFU	Coat Color
1	F2-1	M	24.75	19.78	-20.0808	7	3.72414e+08	-
2	F2-2	M	23.05	19.1	-17.1367	3	1275000000	-
3	F2-3	M	24.21	21.93	-9.4176	7	276000000	-
4	F2-4	M	21.7	19.2	-11.5207	2	6.54545e+08	-
5	F2-5	M	23.43	20.3	-13.3589	7	1.82222e+08	-
6	F2-6	F	18.56	14.3	-22.9526	4	1012500000	-
7	F2-7	F	17.67	13.1	-25.863	5	9.71429e+08	-
8	F2-8	M	21.8	17.88	-17.9817	7	480000000	-
9	F2-9	M	24.04	24.95	3.78536	7	3.85714e+06	-
10	F2-10	M	22.51	18.1	-19.5913	6	8.85714e+08	-
11	F2-11	M	19.76	16.2	-18.0162	2	1.13333e+09	-
12	F2-12	M	24.52	18.3	-25.367	4	7.56522e+08	-
13	F2-13	F	18.82	15.25	-18.9692	4	372000000	-
14	F2-14	F	20	15.72	-21.4	3	462000000	-
15	F2-15	F	17.67	15.88	-10.1302	7	8880000	-
16	F2-16	F	21.85	20.37	-6.77346	7	7500000	-
17	F2-17	M	29.91	31.37	4.88131	7	60000	Agouti
18	F2-18	F	23.52	18.8	-20.068	3	787500000	white
19	F2-19	M	20.45	16.85	-17.6039	5	660000000	Agouti
20	F2-20	M	24.75	20.27	-18.101	5	2.25818e+09	Agouti
21	F2-21	M	22.77	17.41	-23.5397	6	1.22824e+09	Agouti
22	F2-22	M	24.7	19.64	-20.4858	4	2.04808e+09	white
23	F2-23	M	23.21	17.64	-23.9983	7	1235000000	Agouti
24	F2-24	F	19.1	16.67	-12.7225	7	2025000000	Agouti
25	F2-25	F	16.23	12	-26.0628	4	2128000000	Agouti
26	F2-26	F	18.19	14.25	-21.6603	5	1595000000	Agouti
27	F2-27	F	22.59	17.79	-21.2483	6	1035000000	Agouti
28	F2-28	F	20.22	16.41	-18.8427	7	7.23333e+08	Agouti
29	F2-29	M	23.19	17.9	-22.8116	4	3.40364e+08	white
30	F2-30	M	24.93	20.75	-16.7669	3	7.99615e+08	Agouti
31	F2-31	M	24.1	24.44	1.41079	7	7.41818e+06	Agouti
32	F2-32	F	21.15	17.52	-17.1631	3	4.94118e+08	white
33	F2-33	F	22.36	19.87	-11.136	7	51840000	Agouti
34	F2-34	M	24	20.74	-13.5833	4	2275500000	white
35	F2-35	M	27.26	24.72	-9.31768	7	8.25517e+07	Agouti
36	F2-36	M	31.44	31.04	-1.27226	7	148200	Agouti
37	F2-37	F	17.44	16.43	-5.79128	7	4200000	Agouti
38	F2-38	F	19.6	16.46	-16.0204	3	1.94211e+09	Agouti
39	F2-39	F	20.99	16.15	-23.0586	6	2170000000	Agouti
40	F2-40	F	19.35	15.32	-20.8269	5	1806000000	Agouti
41	F2-41	M	23.84	18.42	-22.7349	6	36000000	Agouti
42	F2-42	M	26.3	23.07	-12.2814	3	5.63636e+08	white
43	F2-43	M	19.6	15.5	-20.9184	5	7.38462e+08	white
44	F2-44	M	21.1	21.22	0.56872	7	47500000	Agouti
45	F2-45	M	27.9	22.51	-19.319	4	8.66667e+08	Agouti
46	F2-46	M	19.92	16.15	-18.9257	4	3600000000	Agouti
47	F2-47	M	19.31	14.52	-24.8058	5	1.89474e+09	Agouti
49	F2-48	F	14.98	12.4	-17.223	6	1.45714e+09	Agouti
50	F2-49	F	15.08	11.8	-21.7507	4	7.28571e+08	Agouti
51	F2-50	F	17.26	14.6	-15.4114	5	1920000000	Agouti
52	F2-51	F	18.35	17	-7.35695	7	562500000	white
53	F2-52	F	17.12	13.71	-19.9182	3	8.82353e+08	Agouti
54	F2-53	M	30.51	29.18	-4.35923	7	369474	Agouti
55	F2-54	M	26.23	21.34	-18.6428	4	840000000	Agouti
56	F2-55	F	19.33	16.14	-16.5028	2	1.15714e+09	Agouti
57	F2-56	F	17.29	17.81	3.00752	7	595714	Agouti
58	F2-57	F	18.08	19.03	5.25442	7	430435	white
59	F2-58	M	25	22.57	-9.72	3	1.15714e+09	Agouti
60	F2-59	M	27.75	22.49	-18.955	5	2100000000	Agouti
61	F2-60	F	21.52	21.7	0.836431	7	4.36364e+08	white
62	F2-61	F	18.78	14.24	-24.1747	3	8.57143e+08	Agouti
63	F2-62	F	20.6	17.87	-13.2524	7	4.85714e+08	Agouti
64	F2-63	F	20.9	15.23	-27.1292	3	6.57143e+08	white
65	F2-64	F	22.74	21.1	-7.21196	7	2.84211e+08	white
66	F2-65	F	18.08	14.4	-20.354	4	1920000000	Agouti
67	F2-66	F	17.13	13.8	-19.4396	5	1.70526e+09	Agouti
68	F2-67	F	18.41	15	-18.5225	2	2.86154e+08	Agouti
69	F2-68	M	30.65	22.59	-26.2969	5	5.33333e+08	Agouti
70	F2-69	M	26.52	20.91	-21.1538	6	93600000	Agouti
71	F2-70	M	23.25	17.77	-23.5699	5	2.17895e+08	Agouti
72	F2-71	M	23.75	18.44	-22.3579	4	1.90435e+08	white
73	F2-72	M	24.99	19	-23.9696	4	8.89655e+08	white
74	F2-73	M	25.48	20.7	-18.7598	4	1.25806e+09	white
75	F2-74	F	18.54	14.75	-20.4423	3	510000000	Agouti
76	F2-75	F	18.69	16	-14.3927	6	5.71429e+08	Agouti
77	F2-76	M	26.55	24.95	-6.02637	7	1.07143e+07	white
78	F2-77	M	25.71	26.07	1.40023	7	6480000	white
79	F2-78	M	26.23	26.63	1.52497	7	6.46154e+08	Agouti
80	F2-79	M	26.79	20.89	-22.0231	5	2.45455e+08	Agouti
81	F2-80	M	21.81	18.86	-13.5259	7	331034	Agouti
82	F2-81	M	23.5	21.05	-10.4255	7	1.57895e+08	Agouti
83	F2-82	F	21.35	16	-25.0585	6	1.43333e+09	Agouti
84	F2-83	F	17.88	18.32	2.46085	7	5800000	Agouti
85	F2-84	F	14.81	14.86	0.33761	7	287143	Agouti
86	F2-85	F	20.45	20.1	-1.71149	7	132000000	Agouti
87	F2-86	F	19.6	17.5	-10.7143	7	366000000	Agouti
88	F2-87	M	23.4	18.51	-20.8974	3	1500000000	Agouti
89	F2-88	M	25.55	22.35	-12.5245	2	115200000	Agouti
90	F2-89	M	24.83	23.67	-4.67177	7	75000000	Agouti
91	F2-90	F	21.09	19.3	-8.48743	7	7.41176e+07	Agouti
92	F2-91	F	19.3	16.79	-13.0052	7	2.65263e+08	Agouti
93	F2-92	F	16	11.9	-25.625	3	5.14286e+08	white
94	F2-93	M	27.31	21.89	-19.8462	4	425000000	Agouti
95	F2-94	M	29.65	24.68	-16.7622	3	2400000000	Agouti
96	F2-95	M	24.65	22.41	-9.08722	7	3.67742e+06	white
97	F2-96	M	26.15	22.12	-15.4111	7	8.68966e+08	white
98	F2-97	M	25.6	21.96	-14.2188	7	1.13333e+08	white
99	F2-98	M	25.6	22.35	-12.6953	7	21600000	white
100	F2-99	M	26.3	20.53	-21.9392	5	960000000	Agouti
101	F2-100	M	24.85	19.6	-21.1268	4	8.33333e+08	Agouti
102	F2-101	M	27.6	24.01	-13.0072	7	4.92857e+08	Agouti
103	F2-102	F	18.38	12.78	-30.4679	3	360000000	Agouti
104	F2-103	F	19.38	15.16	-21.775	3	300000000	Agouti
105	F2-104	F	19.79	15.79	-20.2122	3	8.84211e+08	Agouti
106	F2-105	F	18.24	18.92	3.72807	7	560000	Agouti
107	F2-106	F	19.32	14.51	-24.8965	2	1160000000	Agouti
108	F2-107	M	22.75	18.33	-19.4286	6	6.33333e+08	Agouti
109	F2-108	M	22.25	22.89	2.8764	7	469565	Agouti
110	F2-109	M	21.72	21.93	0.966851	7	1.25714e+07	Agouti
111	F2-110	M	23.12	18.14	-21.5398	4	620000000	Agouti
112	F2-111	M	22.95	17.75	-22.658	5	7.89474e+08	Agouti
113	F2-112	M	22.5	19.03	-15.4222	7	3.27273e+08	Agouti
114	F2-113	M	24.95	22.2	-11.022	7	1.13077e+09	white
115	F2-114	M	23.16	18.82	-18.7392	6	235200000	white
116	F2-115	F	19.23	19.8	2.96412	7	231429	Agouti
117	F2-116	M	26.13	19.98	-23.5362	7	2.68966e+08	Agouti
118	F2-117	M	24.02	20.75	-13.6137	7	2.91429e+08	Agouti
119	F2-118	M	23.45	20.36	-13.177	7	7.5e+08	Agouti
120	F2-119	M	24.78	26.53	7.06215	7	222500	Agouti
121	F2-120	M	29.9	25.17	-15.8194	4		Agouti
122	F2-121	F	19.28	18.35	-4.82365	7	7.71429e+08	Agouti
123	F2-122	F	17.1	16.11	-5.78947	7	210000000	Agouti
124	F2-123	F	22.99	18.05	-21.4876	3	3.40909e+08	Agouti
125	F2-124	F	18.6	14.95	-19.6237	3	262500000	Agouti
126	F2-125	F	21.75	16.07	-26.1149	3	404000000	Agouti
127	F2-126	F	19.03	18.72	-1.62901	7	5.14286e+06	Agouti
128	F2-127	M	23.6	18.82	-20.2542	3	2.84348e+08	Agouti
129	F2-128	M	23.53	22	-6.50234	7	4.84615e+07	Agouti
130	F2-129	M	28.69	23.04	-19.6933	4	1.28889e+09	Agouti
131	F2-130	M	25.9	18.95	-26.834	4	2.44444e+08	Agouti
132	F2-131	M	30.49	25.1	-17.6779	4	1608000000	Agouti
133	F2-132	F	19.3	16.34	-15.3368	3	231000000	Agouti
134	F2-133	F	21.6	22.64	4.81481	7	4.03333e+07	Agouti
135	F2-134	F	18.85	15.42	-18.1963	5	9.27273e+08	white
136	F2-135	F	23.1	19.48	-15.671	5	8.88889e+08	white
137	F2-136	M	25.25	24.3	-3.76238	7	58181.8	Agouti
138	F2-137	M	27.55	26.83	-2.61343	7	6.85714e+07	Agouti
139	F2-138	M	27.35	22.18	-18.9031	4	6.82759e+08	white
140	F2-139	F	20.65	16.6	-19.6126	3	6.85714e+08	Agouti
141	F2-140	F	19.58	14.75	-24.668	4	2.14286e+09	white
142	F2-141	F	20.1	15.52	-22.7861	5	480000000	white
143	F2-142	M	26.35	21.02	-20.2277	4	360000000	Agouti
144	F2-143	M	28.18	22.58	-19.8722	3	528000000	Agouti
145	F2-144	M	25.65	20.67	-19.4152	4	240000000	Agouti
146	F2-145	M	25.39	19.56	-22.9618	4	3.71429e+08	Agouti
147	F2-146	M	22.52	20.18	-10.3908	7	6.42857e+07	Agouti
148	F2-147	F	20.42	21.1	3.33007	7	234000000	white
149	F2-148	M	26.19	20.37	-22.2222	5	9.23077e+08	Agouti
150	F2-149	M	26.74	19.87	-25.6918	3	4.46897e+08	Agouti
151	F2-150	M	27.2	22.38	-17.7206	3	112000000	Agouti
152	F2-151	M	29.8	26.37	-11.5101	5		Agouti
153	F2-152	M	30.3	23.9	-21.1221	4	1.31538e+08	Agouti
154	F2-153	M	28.85	29	0.519931	7	935294	Agouti
155	F2-154	F	22.8	21.16	-7.19298	7	180000000	Agouti
156	F2-155	F	24.7	20	-19.0283	5	8.86957e+07	Agouti
157	F2-156	M	25.6	21.08	-17.6563	6	9.23077e+07	Agouti
158	F2-157	M	27.22	27.06	-0.587803	7	557143	Agouti
159	F2-158	M	24.68	24.18	-2.02593	7	3840000	Agouti
160	F2-159	F	17.22	15.74	-8.59466	7	2.76923e+06	Agouti
161	F2-160	F	21.53	18.25	-15.2346	5	9.15789e+07	Agouti
162	F2-161	F	18.26	20.24	10.8434	7	2.90526e+07	white
163	F2-162	M	28.78	28.85	0.243224	7	1.16897e+08	Agouti
164	F2-163	M	25.86	25.07	-3.05491	7	206250000	Agouti
165	F2-164	M	25.56	22.84	-10.6416	7	2.29565e+08	Agouti
166	F2-165	M	25.13	25.7	2.26821	7	316667	Agouti
167	F2-166	M	23.75	20.81	-12.3789	6	1.93846e+08	Agouti
168	F2-167	M	26.34	22.46	-14.7304	7	32500000	white
169	F2-168	M	27.46	26.94	-1.89366	7	1.12727e+08	Agouti
170	F2-169	M	27.36	24.58	-10.1608	7	340000000	Agouti
171	F2-170	F	24.05	21.13	-12.1414	7	110000000	white
172	F2-171	F	17.95	17.88	-0.389972	7	165250000	white
173	F2-172	F	19.66	16.89	-14.0895	2	8.84211e+08	Agouti
174	F2-173	F	22.12	17	-23.1465	4	135000000	Agouti
175	F2-174	F	18.87	17.16	-9.062	4	13500000	Agouti
177	F2-175	M	30.35	26.2	-13.6738	4	4.28571e+08	Agouti
178	F2-176	M	28.42	25.81	-9.18367	7	1.53913e+08	Agouti
179	F2-177	M	32.74	27.78	-15.1497	5	800000000	Agouti
180	F2-178	M	29.11	23.16	-20.4397	4	8.14286e+08	Agouti
181	F2-179	M	28.37	25.84	-8.91787	7	1.84737e+08	white
182	F2-180	M	25.36	21.57	-14.9448	3	2088000000	white
183	F2-181	M	27.1	22.56	-16.7528	4	1.61538e+07	Agouti
184	F2-182	F	25.66	19.94	-22.2915	6	1.04211e+08	white
185	F2-183	F	19.62	17.13	-12.6911	2	1300000000	Agouti
186	F2-184	F	22.19	18	-18.8824	3	1.11818e+08	Agouti
187	F2-185	F	27.58	21.34	-22.6251	5	5.81053e+08	Agouti
188	F2-186	F	23.21	18.5	-20.293	4	5.42857e+08	Agouti
189	F2-187	F	24.13	22	-8.82719	7	100000	Agouti
190	F2-188	F	25.66	23.6	-8.02806	7	5.17241e+06	Agouti
191	F2-189	F	21.6	20.27	-6.15741	7	99000	Agouti
192	F2-190	F	23.56	23.92	1.52801	7	274737	white
193	F2-191	M	33.09	30.58	-7.58537	2	123243	Agouti
194	F2-192	M	23.62	18.18	-23.0313	3	2.66087e+08	Agouti
195	F2-193	F	21.39	16.33	-23.6559	4	7.89474e+08	white
196	F2-194	F	21.22	16.69	-21.3478	3	1.16842e+09	Agouti
197	F2-195	F	22.06	18.16	-17.6791	4	4.17143e+08	Agouti
198	F2-196	F	24.19	22.11	-8.59859	7	160800000	Agouti
199	F2-197	F	23.31	23.89	2.4882	7	1.98947e+08	Agouti
200	F2-198	M	30.21	24.76	-18.0404	4	6.66667e+08	Agouti
201	F2-199	F	23.18	18.32	-20.9664	2	2.43158e+08	white
202	F2-200	F	23.86	19	-20.3688	2	177000000	Agouti
203	F2-201	F	26.41	22.13	-16.206	2	7.38462e+08	Agouti
204	F2-202	M	26.24	23.18	-11.6616	7	7.63636e+08	Agouti
205	F2-203	M	27.9	23	-17.5627	5	2e+09	Agouti
206	F2-204	M	26.85	26.07	-2.90503	7	2.18571e+07	Agouti
207	F2-205	F	19.06	18.04	-5.35152	7	80000000	Agouti
208	F2-206	F	24.82	24.24	-2.33683	7	23500	Agouti
209	F2-207	F	19.23	16.32	-15.1326	3	7.66667e+08	Agouti
210	F2-208	M	29.86	24.44	-18.1514	3	937500000	Agouti
211	F2-209	M	30.25	25.13	-16.9256	4	1.25806e+09	Agouti
212	F2-210	M	24.71	19.31	-21.8535	4	8.07692e+08	Agouti
213	F2-211	M	30.49	24.87	-18.4323	5	787500000	Agouti
214	F2-212	M	24.34	20	-17.8307	2	930000000	Agouti
215	F2-213	F	19.78	18.66	-5.66229	7	9.14286e+07	Agouti
216	F2-214	F	19.34	17.07	-11.7373	7	1.01053e+08	white
217	F2-215	F	21.61	16.22	-24.9422	3	600000000	Agouti
218	F2-216	F	18.83	16.28	-13.5422	3	612000000	Agouti
219	F2-217	M	23.47	18	-23.3063	6	2.56154e+08	white
220	F2-218	M	25.56	22.19	-13.1847	7	2.0087e+08	Agouti
221	F2-219	M	26.1	21.52	-17.5479	4	368000000	Agouti
222	F2-220	M	27.24	21.58	-20.7783	4	3.19286e+08	Agouti
223	F2-221	M	29.83	22.68	-23.9692	5	22500000	Agouti
224	F2-222	M	29.8	24.35	-18.2886	3	1.28571e+09	Agouti
225	F2-223	M	29.34	23.95	-18.3708	3	600000000	Agouti
226	F2-224	F	22.05	18.57	-15.7823	7	2130000000	white
227	F2-225	F	19.46	20.65	6.11511	7	1.88571e+08	white
228	F2-226	F	20.12	16	-20.4771	3	1.07368e+09	Agouti
229	F2-227	F	23.58	17.81	-24.4699	5	3.32727e+08	Agouti
230	F2-228	F	20.37	17.23	-15.4148	7	1.05882e+09	Agouti
231	F2-229	M	27.3	21.4	-21.6117	5	140625000	white
232	F2-230	M	29.6	23.37	-21.0473	4	4.25806e+08	Agouti
233	F2-231	M	23.26	19.24	-17.2829	3	1100000000	Agouti
234	F2-232	M	30.2	29.23	-3.21192	7	428.571	Agouti
235	F2-233	M	31.51	26.37	-16.3123	4	1.02857e+09	Agouti
236	F2-234	M	30.75	27.4	-10.8943	7	360000000	Agouti
237	F2-235	F	21.07	16.58	-21.3099	4	8.11765e+08	Agouti
238	F2-236	F	19.79	14.78	-25.3158	5	622500000	Agouti
239	F2-237	F	21.03	17.17	-18.3547	3	4.03636e+08	Agouti
240	F2-238	F	21.41	19.94	-6.86595	7	9750	Agouti
241	F2-239	F	20.54	16.76	-18.4031	4	1.48571e+10	Agouti
242	F2-240	F	24.22	17.54	-27.5805	4	765000000	Agouti
243	F2-241	F	25.13	22.04	-12.2961	7	6857.14	Agouti
244	F2-242	F	21	18.29	-12.9048	7	1.33846e+08	white
245	F2-243	M	28.89	27	-6.54206	7	4.59231e+08	Agouti
246	F2-244	M	31.31	31.82	1.62887	7	4363.64	Agouti
247	F2-245	M	33.79	26.35	-22.0183	6	12000000	Agouti
248	F2-246	M	27.25	21.62	-20.6606	3	5.20714e+08	white
249	F2-247	F	20.7	20.82	0.57971	7	5.87368e+06	white
250	F2-248	F	21.37	16.41	-23.2101	4	2.33333e+08	Agouti
251	F2-249	F	23	17.78	-22.6957	5	3.05714e+08	Agouti
252	F2-250	M	25.43	21.12	-16.9485	5	165000000	Agouti
253	F2-251	M	24.88	23.69	-4.78296	7	1.23871e+07	Agouti
254	F2-252	M	29	23.4	-19.3103	3	600000000	white
255	F2-253	M	33.36	29.09	-12.7998	7	5793.1	Agouti
256	F2-254	M	29.62	28.84	-2.63336	7	640000000	Agouti
257	F2-255	F	19.42	15.91	-18.0742	7	2250000	Agouti
258	F2-256	F	23.19	18.11	-21.906	4	300000000	Agouti
259	F2-257	F	19.56	15.88	-18.8139	3	4.03636e+08	Agouti
260	F2-258	M	33.03	30.75	-6.90282	7	110000000	white
261	F2-259	M	28.22	27.83	-1.382	7	7928.57	Agouti
262	F2-260	M	27.76	26	-6.34006	7	2.16364e+08	Agouti
263	F2-261	M	31.6	32.8	3.79747	7	2.50345e+08	Agouti
264	F2-262	M	35.4	28.35	-19.9153	4	1340000000	Agouti
265	F2-263	M	31	25.06	-19.1613	3	4.02581e+07	Agouti
266	F2-264	M	21.85	18.13	-17.0252	4	6.81818e+08	Agouti
267	F2-265	M	22.7	18.97	-16.4317	4	4.61538e+08	white
268	F2-266	M	26.43	21.46	-18.8044	4	2.02222e+08	white
269	F2-267	M	29.68	28.75	-3.13342	7	2500	Agouti
270	F2-268	M	30.89	25.25	-18.2583	5	1.02857e+08	Agouti
271	F2-269	F	20.84	15.88	-23.8004	3	2.04706e+08	Agouti
272	F2-270	F	22.29	21.13	-5.20413	7	6000000	Agouti
273	F2-271	F	19.99	16.56	-17.1586	6	5.42857e+08	Agouti
274	F2-272	F	28.51	24.38	-14.4861	7	7.82609e+08	Agouti
275	F2-273	F	28.06	22.62	-19.387	4	283200000	white
276	F2-274	F	21.66	17.19	-20.6371	4	312000000	white
277	F2-275	F	23.42	20.99	-10.3757	7	44347.8	Agouti
278	F2-276	F	20.15	20.93	3.87097	7	93333.3	Agouti
279	F2-277	F	22.63	18.29	-19.1781	5	3.08889e+08	Agouti
280	F2-278	F	21.03	21.56	2.52021	7	29200	Agouti
281	F2-279	M	26.21	25.39	-3.12858	7	21333.3	Agouti
282	F2-280	M	33.32	27.06	-18.7875	5	1.74706e+08	Agouti
283	F2-281	F	25.08	23.4	-6.69856	7	4363.64	white
284	F2-282	F	23.54	18.94	-19.5412	3	384000000	Agouti
285	F2-283	F	23.96	22.14	-7.59599	7	3142.86	Agouti
286	F2-284	F	25.18	25.19	0.0397141	7	4444.44	white
287	F2-285	F	22.75	19.25	-15.3846	7	4.95652e+08	Agouti
288	F2-286	M	24.92	20.72	-16.8539	3	152500000	Agouti
289	F2-287	M	26.07	21.38	-17.99	6	390000	Agouti
290	F2-288	M	32.81	26.22	-20.0853	6	431250000	white
291	F2-289	F	19.09	15.08	-21.0058	2	5.93684e+08	Agouti
292	F2-290	F	25.3	25.48	0.711462	7	84480000	Agouti
293	F2-291	M	28.43	26.03	-8.44179	7	1.5e+07	Agouti
294	F2-292	M	25.33	23.18	-8.48796	2	7.44828e+08	white
295	F2-293	F	22.96	22.69	-1.17596	7	1090.91	Agouti
296	F2-294	F	22.54	22.41	-0.576752	7	4000	Agouti
297	F2-295	F	21.21	20.85	-1.69731	7	55500000	Agouti
298	F2-296	F	18.85	19.26	2.17507	7	200000000	Agouti
299	F2-297	M	26.79	25.51	-4.7779	7	61875	Agouti
300	F2-298	M	28.52	25.13	-11.8864	7	2.47826e+08	Agouti
301	F2-299	M	26.08	20.45	-21.5874	7	10750000	Agouti
302	F2-300	F	23.65	23.1	-2.32558	7	1.03636e+08	white
303	F2-301	F	20.98	16.12	-23.1649	4	1.03333e+09	white
304	F2-302	F	24.27	23.17	-4.53234	7	51428.6	white
305	F2-303	F	21.53	21.66	0.603809	7	1500000	Agouti
306	F2-304	F	22.2	21.8	-1.8018	7	99000000	Agouti
307	F2-305	F	21.53	16.77	-22.1087	5	8400000	Agouti
308	F2-306	F	19.75	18.08	-8.4557	7	3375000	white
309	F2-307	F	23.98	24	0.0834028	7	4800	white
310	F2-308	M	28.99	27.4	-5.48465	7	8.76923e+08	Agouti
311	F2-309	M	29.65	24	-19.0556	4	1.58571e+08	white
312	F2-310	M	32.65	25.43	-22.1133	5	3.46667e+08	white
313	F2-311	M	27.33	23.41	-14.3432	7	45800000	white
314	F2-312	M	34.86	28.66	-17.7854	4	7.37143e+08	white
315	F2-313	F	21.78	21.87	0.413223	7	28636.4	Agouti
316	F2-314	F	22	20	-9.09091	7	180000000	Agouti
317	F2-315	F	23.78	21.46	-9.7561	7	1.56522e+07	Agouti
318	F2-316	F	25	23.74	-5.04	7	17100000	white
