# Supplementary material for: Identification of a genetic region linked to tolerance to MRSA infection using Collaborative Cross mice
Source: PLoS Genet. 2024 Aug 23;20(8):e1011378. doi: 10.1371/journal.pgen.1011378 (PMC11407622; doi:10.1371/journal.pgen.1011378)
Supplement: S3 Table — (XLSX) [file pgen.1011378.s006.xlsx]

## Sheet: Chr_7
SNP_ID	Location	Allele	Consequence	SYMBOL	Gene	BIOTYPE	EXON	cDNA_position	CDS_position	Protein_position	Amino_acids	Codons	SIFT
rs232857980	7:27271154-27271154	T	missense_variant	2310022A10Rik	ENSMUSG00000049643	protein_coding	44962	237	239	80	Q/L	cAg/cTg	deleterious_low_confidence(0)
rs265185961	7:19543153-19543153	T	missense_variant	Bcl3	ENSMUSG00000053175	protein_coding	45147	1169	1076	359	R/Q	cGg/cAg	deleterious(0.03)
rs265185961	7:19543153-19543153	T	missense_variant	Bcl3	ENSMUSG00000053175	protein_coding	44960	200	200	67	R/Q	cGg/cAg	deleterious(0.01)
rs13479101	7:3614784-3614784	T	missense_variant	Bcl3	ENSMUSG00000053175	protein_coding	44960	200	200	67	R/Q	cGg/cAg	deleterious(0.01)
rs13479101	7:3614784-3614784	T	missense_variant	Bcl3	ENSMUSG00000053175	protein_coding	45147	1169	1076	359	R/Q	cGg/cAg	deleterious(0.03)
rs260879269	7:15713745-15713745	A	missense_variant	Bicra	ENSMUSG00000070808	protein_coding	45121	2563	2456	819	S/I	aGc/aTc	deleterious(0.01)
rs260879269	7:15713745-15713745	A	missense_variant	Bicra	ENSMUSG00000070808	protein_coding	45153	2588	2456	819	S/I	aGc/aTc	deleterious(0.01)
rs13479101	7:3614784-3614784	A	missense_variant	Bicra	ENSMUSG00000070808	protein_coding	45121	2563	2456	819	S/I	aGc/aTc	deleterious(0.01)
rs13473501	7:3686824-3686824	A	missense_variant	Bicra	ENSMUSG00000070808	protein_coding	45153	2588	2456	819	S/I	aGc/aTc	deleterious(0.01)
rs49068145	7:13295255-13295255	G	splice_donor_variant	Bsph2	ENSMUSG00000078800	protein_coding	-	-	-	-	-	-	-
rs49068145	7:13295255-13295255	G	splice_donor_variant,NMD_transcript_variant	Bsph2	ENSMUSG00000078800	nonsense_mediated_decay	-	-	-	-	-	-	-
rs36583180	7:15993437-15993437	T	splice_donor_variant	C5ar1	ENSMUSG00000049130	protein_coding	-	-	-	-	-	-	-
rs36893144	7:15976225-15976225	A	missense_variant	C5ar2	ENSMUSG00000074361	protein_coding	44928	32	19	7	R/C	Cgc/Tgc	deleterious_low_confidence(0.03)
rs31660771	7:3715661-3715661	A	missense_variant	C5ar2	ENSMUSG00000074361	protein_coding	44928	32	19	7	R/C	Cgc/Tgc	deleterious_low_confidence(0.03)
rs583636765	7:25163296-25163296	T	missense_variant	Ceacam1	ENSMUSG00000074272	protein_coding	45114	936	936	312	N/K	aaC/aaA	deleterious(0.04)
rs583636765	7:25163296-25163296	T	missense_variant	Ceacam1	ENSMUSG00000074272	protein_coding	45178	1515	1476	492	N/K	aaC/aaA	deleterious(0.01)
rs47567447	7:3720638-3720638	T	missense_variant	Ceacam1	ENSMUSG00000074272	protein_coding	45178	1515	1476	492	N/K	aaC/aaA	deleterious(0.01)
rs47567447	7:3720638-3720638	T	missense_variant	Ceacam1	ENSMUSG00000074272	protein_coding	45114	936	936	312	N/K	aaC/aaA	deleterious(0.04)
rs220120929	7:24476747-24476747	G	missense_variant	Ceacam10	ENSMUSG00000054169	protein_coding	44929	95	47	16	V/G	gTt/gGt	deleterious(0.04)
rs220120929	7:24476747-24476747	G	missense_variant,NMD_transcript_variant	Ceacam10	ENSMUSG00000054169	nonsense_mediated_decay	44930	42	44	15	V/G	gTt/gGt	deleterious(0.05)
rs32139009	7:24480355-24480355	A	missense_variant	Ceacam10	ENSMUSG00000054169	protein_coding	44989	555	485	162	R/Q	cGg/cAg	deleterious(0.03)
rs32139009	7:24480355-24480355	A	missense_variant	Ceacam10	ENSMUSG00000054169	protein_coding	44960	173	125	42	R/Q	cGg/cAg	deleterious(0)
rs108241198	7:3819941-3819941	A	missense_variant	Ceacam10	ENSMUSG00000054169	protein_coding	44960	173	125	42	R/Q	cGg/cAg	deleterious(0)
rs108241198	7:3819941-3819941	A	missense_variant	Ceacam10	ENSMUSG00000054169	protein_coding	44989	555	485	162	R/Q	cGg/cAg	deleterious(0.03)
rs108529022	7:3819979-3819979	G	missense_variant	Ceacam10	ENSMUSG00000054169	protein_coding	44929	95	47	16	V/G	gTt/gGt	deleterious(0.04)
rs586424752	7:3828053-3828053	G	missense_variant,NMD_transcript_variant	Ceacam10	ENSMUSG00000054169	nonsense_mediated_decay	44930	42	44	15	V/G	gTt/gGt	deleterious(0.05)
rs38397803	7:16407191-16407191	A	missense_variant	Ceacam15	ENSMUSG00000078795	protein_coding	44960	422	325	109	R/W	Cgg/Tgg	deleterious(0.02)
rs582551449	7:3828613-3828613	A	missense_variant	Ceacam15	ENSMUSG00000078795	protein_coding	44960	422	325	109	R/W	Cgg/Tgg	deleterious(0.02)
rs583561746	7:25217559-25217559	A	missense_variant	Ceacam2	ENSMUSG00000054385	protein_coding	45178	1550	1495	499	R/W	Cgg/Tgg	deleterious(0)
rs583561746	7:25217559-25217559	A	missense_variant	Ceacam2	ENSMUSG00000054385	protein_coding	45114	1048	955	319	R/W	Cgg/Tgg	deleterious(0)
rs227530044	7:25239142-25239142	T	missense_variant	Ceacam2	ENSMUSG00000054385	protein_coding	44932	141	48	16	F/L	ttT/ttA	deleterious(0.01)
rs227530044	7:25239142-25239142	T	missense_variant	Ceacam2	ENSMUSG00000054385	protein_coding	44933	141	48	16	F/L	ttT/ttA	deleterious(0.02)
rs260060093	7:25239143-25239143	C	missense_variant	Ceacam2	ENSMUSG00000054385	protein_coding	44935	102	47	16	F/C	tTt/tGt	deleterious(0)
rs260060093	7:25239143-25239143	C	missense_variant	Ceacam2	ENSMUSG00000054385	protein_coding	44932	140	47	16	F/C	tTt/tGt	deleterious(0)
rs260060093	7:25239143-25239143	C	missense_variant	Ceacam2	ENSMUSG00000054385	protein_coding	44933	140	47	16	F/C	tTt/tGt	deleterious(0)
rs219441523	7:25239144-25239144	C	missense_variant	Ceacam2	ENSMUSG00000054385	protein_coding	44935	101	46	16	F/V	Ttt/Gtt	deleterious(0.01)
rs219441523	7:25239144-25239144	C	missense_variant	Ceacam2	ENSMUSG00000054385	protein_coding	44932	139	46	16	F/V	Ttt/Gtt	deleterious(0.01)
rs219441523	7:25239144-25239144	C	missense_variant	Ceacam2	ENSMUSG00000054385	protein_coding	44933	139	46	16	F/V	Ttt/Gtt	deleterious(0.02)
rs582551449	7:3828613-3828613	A	missense_variant	Ceacam2	ENSMUSG00000054385	protein_coding	45178	1550	1495	499	R/W	Cgg/Tgg	deleterious(0)
rs582551449	7:3828613-3828613	A	missense_variant	Ceacam2	ENSMUSG00000054385	protein_coding	45114	1048	955	319	R/W	Cgg/Tgg	deleterious(0)
rs582551449	7:3828613-3828613	C	missense_variant	Ceacam2	ENSMUSG00000054385	protein_coding	44935	102	47	16	F/C	tTt/tGt	deleterious(0)
rs582551449	7:3828613-3828613	C	missense_variant	Ceacam2	ENSMUSG00000054385	protein_coding	44932	140	47	16	F/C	tTt/tGt	deleterious(0)
rs32206568	7:4241388-4241388	C	missense_variant	Ceacam2	ENSMUSG00000054385	protein_coding	44933	140	47	16	F/C	tTt/tGt	deleterious(0)
rs48743324	7:4563506-4563506	T	missense_variant	Ceacam2	ENSMUSG00000054385	protein_coding	44932	141	48	16	F/L	ttT/ttA	deleterious(0.01)
rs48743324	7:4563506-4563506	C	missense_variant	Ceacam2	ENSMUSG00000054385	protein_coding	44935	101	46	16	F/V	Ttt/Gtt	deleterious(0.01)
rs48743324	7:4563506-4563506	C	missense_variant	Ceacam2	ENSMUSG00000054385	protein_coding	44932	139	46	16	F/V	Ttt/Gtt	deleterious(0.01)
rs244405076	7:4601080-4601080	T	missense_variant	Ceacam2	ENSMUSG00000054385	protein_coding	44933	141	48	16	F/L	ttT/ttA	deleterious(0.02)
rs244405076	7:4601080-4601080	C	missense_variant	Ceacam2	ENSMUSG00000054385	protein_coding	44933	139	46	16	F/V	Ttt/Gtt	deleterious(0.02)
rs233602149	7:19712121-19712121	T	missense_variant	Ceacam20	ENSMUSG00000070777	protein_coding	45150	1527	1451	484	P/L	cCg/cTg	deleterious(0.04)
rs47063870	7:16888727-16888727	A	missense_variant	Ceacam3	ENSMUSG00000053228	protein_coding	44992	613	495	165	S/R	agT/agA	deleterious(0)
rs47386510	7:16893620-16893620	A	missense_variant,splice_region_variant	Ceacam3	ENSMUSG00000053228	protein_coding	45053	1248	1130	377	T/N	aCc/aAc	deleterious(0.01)
rs244405076	7:4601080-4601080	A	missense_variant,splice_region_variant	Ceacam3	ENSMUSG00000053228	protein_coding	45053	1248	1130	377	T/N	aCc/aAc	deleterious(0.01)
rs32391523	7:17479450-17479450	T	missense_variant	Ceacam5	ENSMUSG00000008789	protein_coding	44994	775	566	189	K/I	aAa/aTa	deleterious(0)
rs585151650	7:26007979-26007979	A	missense_variant	Cyp2a4	ENSMUSG00000074254	protein_coding	44994	434	385	129	R/S	Cgc/Agc	deleterious(0.03)
rs30912654	7:26007991-26007991	C	missense_variant	Cyp2a4	ENSMUSG00000074254	protein_coding	44994	446	397	133	T/P	Acc/Ccc	deleterious(0.03)
rs51978594	7:25614897-25614897	T	missense_variant	Cyp2b10	ENSMUSG00000030483	protein_coding	45087	912	903	301	E/D	gaG/gaT	deleterious(0.01)
rs51978594	7:25614897-25614897	T	missense_variant	Cyp2b10	ENSMUSG00000030483	protein_coding	45086	968	903	301	E/D	gaG/gaT	deleterious(0.01)
rs50095308	7:25614903-25614903	G	missense_variant	Cyp2b10	ENSMUSG00000030483	protein_coding	45087	918	909	303	S/R	agC/agG	deleterious(0)
rs50095308	7:25614903-25614903	G	missense_variant	Cyp2b10	ENSMUSG00000030483	protein_coding	45086	974	909	303	S/R	agC/agG	deleterious(0.01)
rs221988699	7:26510922-26510922	T	missense_variant	Cyp2g1	ENSMUSG00000049685	protein_coding	44994	477	442	148	R/W	Cgg/Tgg	deleterious(0)
rs216122118	7:4601176-4601176	T	missense_variant	Cyp2g1	ENSMUSG00000049685	protein_coding	44994	477	442	148	R/W	Cgg/Tgg	deleterious(0)
rs46709471	7:18826378-18826378	G	stop_gained,NMD_transcript_variant	Dmpk	ENSMUSG00000030409	nonsense_mediated_decay	14/15	1799	1674	558	Y/*	taT/taG	-
rs38338138	7:6285015-6285015	T	splice_acceptor_variant,NMD_transcript_variant	Epp13	ENSMUSG00000053367	nonsense_mediated_decay	-	-	-	-	-	-	-
rs31100311	7:5053728-5053728	G	splice_donor_variant,non_coding_transcript_variant	Gm15510	ENSMUSG00000086604	lncRNA	-	-	-	-	-	-	-
rs47075992	7:18312253-18312253	A	splice_donor_variant,non_coding_transcript_variant	Gm19091	ENSMUSG00000109525	processed_pseudogene	-	-	-	-	-	-	-
rs46234061	7:19588865-19588865	T	splice_acceptor_variant	Gm19345	ENSMUSG00000092216	protein_coding	-	-	-	-	-	-	-
rs244531379	7:17157615-17157615	G	splice_donor_variant,non_coding_transcript_variant	Gm32846	ENSMUSG00000108441	lncRNA	-	-	-	-	-	-	-
rs31401903	7:23912712-23912712	C	splice_donor_variant,non_coding_transcript_variant	Gm44796	ENSMUSG00000108361	lncRNA	-	-	-	-	-	-	-
rs256979012	7:23913335-23913335	C	splice_acceptor_variant,non_coding_transcript_variant	Gm44796	ENSMUSG00000108361	lncRNA	-	-	-	-	-	-	-
rs51864349	7:24210667-24210667	T	missense_variant	Gm50092	ENSMUSG00000117477	protein_coding	44927	1214	1199	400	C/Y	tGt/tAt	deleterious(0)
rs45956881	7:24211206-24211206	T	missense_variant	Gm50092	ENSMUSG00000117477	protein_coding	44927	675	660	220	N/K	aaC/aaA	deleterious(0.01)
rs46154803	7:24229179-24229179	C	splice_donor_variant,non_coding_transcript_variant	Gm53033	ENSMUSG00000118544	unitary_pseudogene	-	-	-	-	-	-	-
rs256086004	7:16007173-16007173	T	missense_variant	Inafm1	ENSMUSG00000091811	protein_coding	44927	370	43	15	G/S	Ggt/Agt	deleterious(0.04)
rs213219065	7:13045021-13045021	G	missense_variant	Lig1	ENSMUSG00000056394	protein_coding	27/28	2856	2665	889	N/D	Aac/Gac	deleterious(0.02)
rs213219065	7:13045021-13045021	G	missense_variant	Lig1	ENSMUSG00000056394	protein_coding	27/28	2931	2665	889	N/D	Aac/Gac	deleterious(0.02)
rs213219065	7:13045021-13045021	G	missense_variant	Lig1	ENSMUSG00000056394	protein_coding	27/28	2939	2665	889	N/D	Aac/Gac	deleterious(0.02)
rs32206568	7:4241388-4241388	T	missense_variant	Lilra5	ENSMUSG00000070873	protein_coding	44991	328	324	108	E/D	gaG/gaT	deleterious(0.04)
rs216122118	7:4601176-4601176	T	missense_variant	Lilra5	ENSMUSG00000070873	protein_coding	44991	328	324	108	E/D	gaG/gaT	deleterious(0.04)
rs13473501	7:3686824-3686824	A	missense_variant	Mboat7	ENSMUSG00000035596	protein_coding	45115	1801	1015	339	R/C	Cgc/Tgc	deleterious(0.01)
rs216122118	7:4601176-4601176	A	missense_variant	Mboat7	ENSMUSG00000035596	protein_coding	45115	1801	1015	339	R/C	Cgc/Tgc	deleterious(0.01)
rs32517082	7:17998582-17998582	A	missense_variant	Mill1	ENSMUSG00000054005	protein_coding	45051	1054	791	264	R/H	cGt/cAt	deleterious(0.02)
rs51827016	7:4939580-4939580	A	missense_variant	Mill1	ENSMUSG00000054005	protein_coding	45051	1054	791	264	R/H	cGt/cAt	deleterious(0.02)
rs32489027	7:3620916-3620916	C	missense_variant,NMD_transcript_variant	Ndufa3	ENSMUSG00000035674	nonsense_mediated_decay	44961	90	91	31	C/R	Tgc/Cgc	deleterious_low_confidence(0.03)
rs51013931	7:23021171-23021171	A	missense_variant	Nlrp4e	ENSMUSG00000045693	protein_coding	44966	1747	1657	553	Y/N	Tac/Aac	deleterious(0.01)
rs47163571	7:23021202-23021202	G	missense_variant	Nlrp4e	ENSMUSG00000045693	protein_coding	44966	1778	1688	563	F/C	tTc/tGc	deleterious(0)
rs49106299	7:23052754-23052754	C	missense_variant	Nlrp4e	ENSMUSG00000045693	protein_coding	45116	2762	2672	891	L/S	tTa/tCa	deleterious(0)
rs221930958	7:23103549-23103549	C	missense_variant	Nlrp5	ENSMUSG00000015721	protein_coding	44973	78	15	5	E/D	gaA/gaC	deleterious_low_confidence(0)
rs221930958	7:23103549-23103549	C	missense_variant	Nlrp5	ENSMUSG00000015721	protein_coding	44972	90	15	5	E/D	gaA/gaC	deleterious_low_confidence(0)
rs221930958	7:23103549-23103549	C	missense_variant	Nlrp5	ENSMUSG00000015721	protein_coding	44941	23	15	5	E/D	gaA/gaC	deleterious_low_confidence(0)
rs221930958	7:23103549-23103549	C	missense_variant,NMD_transcript_variant	Nlrp5	ENSMUSG00000015721	nonsense_mediated_decay	44941	23	15	5	E/D	gaA/gaC	deleterious_low_confidence(0)
rs221930958	7:23103549-23103549	C	missense_variant,NMD_transcript_variant	Nlrp5	ENSMUSG00000015721	nonsense_mediated_decay	44940	23	15	5	E/D	gaA/gaC	deleterious_low_confidence(0)
rs223080675	7:23117035-23117035	T	missense_variant	Nlrp5	ENSMUSG00000015721	protein_coding	45154	821	758	253	S/F	tCc/tTc	deleterious(0)
rs223080675	7:23117035-23117035	T	missense_variant	Nlrp5	ENSMUSG00000015721	protein_coding	45122	785	710	237	S/F	tCc/tTc	deleterious(0)
rs223080675	7:23117035-23117035	T	missense_variant	Nlrp5	ENSMUSG00000015721	protein_coding	45122	766	758	253	S/F	tCc/tTc	deleterious(0)
rs223080675	7:23117035-23117035	T	missense_variant,NMD_transcript_variant	Nlrp5	ENSMUSG00000015721	nonsense_mediated_decay	45122	766	758	253	S/F	tCc/tTc	deleterious(0)
rs223080675	7:23117035-23117035	T	missense_variant,NMD_transcript_variant	Nlrp5	ENSMUSG00000015721	nonsense_mediated_decay	45121	766	758	253	S/F	tCc/tTc	deleterious(0)
rs16792701	7:23135241-23135241	A	missense_variant	Nlrp5	ENSMUSG00000015721	protein_coding	13/15	2939	2931	977	H/Q	caC/caA	deleterious(0.02)
rs16792701	7:23135241-23135241	A	missense_variant,NMD_transcript_variant	Nlrp5	ENSMUSG00000015721	nonsense_mediated_decay	13/15	2939	2931	977	H/Q	caC/caA	deleterious(0.02)
rs254124945	7:4996408-4996408	T	missense_variant	Nlrp5	ENSMUSG00000015721	protein_coding	45154	821	758	253	S/F	tCc/tTc	deleterious(0)
rs254124945	7:4996408-4996408	T	missense_variant	Nlrp5	ENSMUSG00000015721	protein_coding	45122	785	710	237	S/F	tCc/tTc	deleterious(0)
rs580237932	7:5413659-5413659	T	missense_variant	Nlrp5	ENSMUSG00000015721	protein_coding	45122	766	758	253	S/F	tCc/tTc	deleterious(0)
rs580237932	7:5413659-5413659	T	missense_variant,NMD_transcript_variant	Nlrp5	ENSMUSG00000015721	nonsense_mediated_decay	45122	766	758	253	S/F	tCc/tTc	deleterious(0)
rs581499662	7:5457389-5457389	T	missense_variant,NMD_transcript_variant	Nlrp5	ENSMUSG00000015721	nonsense_mediated_decay	45121	766	758	253	S/F	tCc/tTc	deleterious(0)
rs585115872	7:5484412-5484412	C	missense_variant	Nlrp5	ENSMUSG00000015721	protein_coding	44973	78	15	5	E/D	gaA/gaC	deleterious_low_confidence(0)
rs585115872	7:5484412-5484412	C	missense_variant	Nlrp5	ENSMUSG00000015721	protein_coding	44972	90	15	5	E/D	gaA/gaC	deleterious_low_confidence(0)
rs585115872	7:5484412-5484412	C	missense_variant	Nlrp5	ENSMUSG00000015721	protein_coding	44941	23	15	5	E/D	gaA/gaC	deleterious_low_confidence(0)
rs214052934	7:6378590-6378590	C	missense_variant,NMD_transcript_variant	Nlrp5	ENSMUSG00000015721	nonsense_mediated_decay	44941	23	15	5	E/D	gaA/gaC	deleterious_low_confidence(0)
rs214052934	7:6378590-6378590	C	missense_variant,NMD_transcript_variant	Nlrp5	ENSMUSG00000015721	nonsense_mediated_decay	44940	23	15	5	E/D	gaA/gaC	deleterious_low_confidence(0)
rs228191452	7:14337064-14337064	T	splice_donor_variant,non_coding_transcript_variant	Nlrp5-ps	ENSMUSG00000121301	lncRNA	-	-	-	-	-	-	-
rs228191452	7:14337064-14337064	T	splice_donor_variant,non_coding_transcript_variant	Nlrp5-ps	ENSMUSG00000041596	transcribed_unprocessed_pseudogene	-	-	-	-	-	-	-
rs222688105	7:26257143-26257143	A	missense_variant	Nlrp9a	ENSMUSG00000054102	protein_coding	44994	844	760	254	L/M	Ttg/Atg	deleterious(0.02)
rs222688105	7:26257143-26257143	A	missense_variant	Nlrp9a	ENSMUSG00000054102	protein_coding	44995	886	760	254	L/M	Ttg/Atg	deleterious(0.02)
rs222688105	7:26257143-26257143	A	missense_variant	Nlrp9a	ENSMUSG00000054102	protein_coding	44966	760	760	254	L/M	Ttg/Atg	deleterious(0.01)
rs222688105	7:26257143-26257143	A	missense_variant	Nlrp9a	ENSMUSG00000054102	protein_coding	44965	760	760	254	L/M	Ttg/Atg	deleterious(0.02)
rs222688105	7:26257143-26257143	A	missense_variant	Nlrp9a	ENSMUSG00000054102	protein_coding	44963	534	493	165	L/M	Ttg/Atg	deleterious(0.02)
rs220823772	7:6381841-6381841	A	missense_variant	Nlrp9a	ENSMUSG00000054102	protein_coding	44966	760	760	254	L/M	Ttg/Atg	deleterious(0.01)
rs220823772	7:6381841-6381841	A	missense_variant	Nlrp9a	ENSMUSG00000054102	protein_coding	44994	844	760	254	L/M	Ttg/Atg	deleterious(0.02)
rs220823772	7:6381841-6381841	A	missense_variant	Nlrp9a	ENSMUSG00000054102	protein_coding	44995	886	760	254	L/M	Ttg/Atg	deleterious(0.02)
rs220823772	7:6381841-6381841	A	missense_variant	Nlrp9a	ENSMUSG00000054102	protein_coding	44965	760	760	254	L/M	Ttg/Atg	deleterious(0.02)
rs220823772	7:6381841-6381841	A	missense_variant	Nlrp9a	ENSMUSG00000054102	protein_coding	44963	534	493	165	L/M	Ttg/Atg	deleterious(0.02)
rs47421024	7:6517501-6517501	A	missense_variant	Or10am5	ENSMUSG00000048067	protein_coding	44927	948	926	309	A/V	gCc/gTc	deleterious(0)
rs47421024	7:6517501-6517501	A	missense_variant	Or10am5	ENSMUSG00000048067	protein_coding	44988	1219	926	309	A/V	gCc/gTc	deleterious(0)
rs47421024	7:6517501-6517501	A	missense_variant	Or10am5	ENSMUSG00000048067	protein_coding	44988	3702	926	309	A/V	gCc/gTc	deleterious(0)
rs47421024	7:6517501-6517501	A	missense_variant	Or10am5	ENSMUSG00000048067	protein_coding	45020	3259	926	309	A/V	gCc/gTc	deleterious(0)
rs47421024	7:6517501-6517501	A	missense_variant	Or10am5	ENSMUSG00000048067	protein_coding	45020	1215	926	309	A/V	gCc/gTc	deleterious(0)
rs13479101	7:3614784-3614784	T	missense_variant	Oscar	ENSMUSG00000054594	protein_coding	44990	243	187	63	S/T	Tct/Act	deleterious(0.01)
rs13479101	7:3614784-3614784	T	missense_variant	Oscar	ENSMUSG00000054594	protein_coding	44990	249	169	57	S/T	Tct/Act	deleterious(0.01)
rs13479101	7:3614784-3614784	T	missense_variant	Oscar	ENSMUSG00000054594	protein_coding	44961	216	136	46	S/T	Tct/Act	deleterious(0.01)
rs220823772	7:6381841-6381841	T	missense_variant	Oscar	ENSMUSG00000054594	protein_coding	44990	243	187	63	S/T	Tct/Act	deleterious(0.01)
rs49242191	7:7138342-7138342	T	missense_variant	Oscar	ENSMUSG00000054594	protein_coding	44990	249	169	57	S/T	Tct/Act	deleterious(0.01)
rs50525856	7:7139527-7139527	T	missense_variant	Oscar	ENSMUSG00000054594	protein_coding	44961	216	136	46	S/T	Tct/Act	deleterious(0.01)
rs45829751	7:7064875-7064875	A	splice_donor_variant,non_coding_transcript_variant	Pafah1b1-ps2	ENSMUSG00000109177	unprocessed_pseudogene	-	-	-	-	-	-	-
rs50881488	7:10482035-10482035	G	missense_variant	Pira13	ENSMUSG00000074419	protein_coding	44933	28	28	10	C/R	Tgt/Cgt	deleterious(0.02)
rs50881488	7:10482035-10482035	G	missense_variant	Pira13	ENSMUSG00000074419	protein_coding	44934	74	28	10	C/R	Tgt/Cgt	deleterious(0.02)
rs50881488	7:10482035-10482035	A	missense_variant	Pira13	ENSMUSG00000074419	protein_coding	45209	1946	1937	646	T/I	aCa/aTa	deleterious(0.03)
rs50881488	7:10482035-10482035	G	missense_variant	Pira13	ENSMUSG00000074419	protein_coding	44935	56	28	10	C/R	Tgt/Cgt	deleterious(0.03)
rs50881488	7:10482035-10482035	G	missense_variant	Pira13	ENSMUSG00000074419	protein_coding	44936	37	28	10	C/R	Tgt/Cgt	deleterious(0.03)
rs50881488	7:10482035-10482035	G	missense_variant	Pira13	ENSMUSG00000074419	protein_coding	44935	28	28	10	C/R	Tgt/Cgt	deleterious(0.03)
rs50881488	7:10482035-10482035	A	missense_variant	Pira13	ENSMUSG00000074419	protein_coding	45209	1984	1975	659	L/F	Ctc/Ttc	deleterious(0.04)
rs50881488	7:10482035-10482035	A	missense_variant	Pira13	ENSMUSG00000074419	protein_coding	45178	1952	1924	642	L/F	Ctc/Ttc	deleterious(0.05)
rs50881488	7:10482035-10482035	G	missense_variant	Pira13	ENSMUSG00000074419	protein_coding	44993	299	253	85	F/L	Ttc/Ctc	deleterious(0.05)
rs108241198	7:3819941-3819941	A	missense_variant	Pira13	ENSMUSG00000074419	protein_coding	45178	1952	1924	642	L/F	Ctc/Ttc	deleterious(0.05)
rs108241198	7:3819941-3819941	A	missense_variant	Pira13	ENSMUSG00000074419	protein_coding	45209	1984	1975	659	L/F	Ctc/Ttc	deleterious(0.04)
rs108529022	7:3819979-3819979	A	missense_variant	Pira13	ENSMUSG00000074419	protein_coding	45209	1946	1937	646	T/I	aCa/aTa	deleterious(0.03)
rs582356032	7:3825672-3825672	A	missense_variant	Pira13	ENSMUSG00000074419	protein_coding	45084	1196	1196	399	Y/F	tAc/tTc	deleterious(0.04)
rs582356032	7:3825672-3825672	A	missense_variant	Pira13	ENSMUSG00000074419	protein_coding	45086	1224	1196	399	Y/F	tAc/tTc	deleterious(0.03)
rs582356032	7:3825672-3825672	A	missense_variant	Pira13	ENSMUSG00000074419	protein_coding	45085	1242	1196	399	Y/F	tAc/tTc	deleterious(0.03)
rs582356032	7:3825672-3825672	A	missense_variant	Pira13	ENSMUSG00000074419	protein_coding	45087	1205	1196	399	Y/F	tAc/tTc	deleterious(0.05)
rs582356032	7:3825672-3825672	A	missense_variant	Pira13	ENSMUSG00000074419	protein_coding	45086	1196	1196	399	Y/F	tAc/tTc	deleterious(0.03)
rs254521818	7:3825738-3825738	C	missense_variant	Pira13	ENSMUSG00000074419	protein_coding	45084	1130	1130	377	Q/R	cAa/cGa	deleterious(0.04)
rs254521818	7:3825738-3825738	C	missense_variant	Pira13	ENSMUSG00000074419	protein_coding	45086	1158	1130	377	Q/R	cAa/cGa	deleterious(0.05)
rs254521818	7:3825738-3825738	C	missense_variant	Pira13	ENSMUSG00000074419	protein_coding	45085	1176	1130	377	Q/R	cAa/cGa	deleterious(0.04)
rs254521818	7:3825738-3825738	C	missense_variant	Pira13	ENSMUSG00000074419	protein_coding	45087	1139	1130	377	Q/R	cAa/cGa	deleterious(0.04)
rs254521818	7:3825738-3825738	C	missense_variant	Pira13	ENSMUSG00000074419	protein_coding	45086	1130	1130	377	Q/R	cAa/cGa	deleterious(0.04)
rs580684991	7:3826211-3826211	C	missense_variant	Pira13	ENSMUSG00000074419	protein_coding	45053	781	781	261	K/E	Aaa/Gaa	deleterious(0.04)
rs580684991	7:3826211-3826211	C	missense_variant	Pira13	ENSMUSG00000074419	protein_coding	45054	827	781	261	K/E	Aaa/Gaa	deleterious(0.05)
rs586424752	7:3828053-3828053	G	missense_variant	Pira13	ENSMUSG00000074419	protein_coding	44993	299	253	85	F/L	Ttc/Ctc	deleterious(0.05)
rs1133408422	7:3845061-3845061	A	missense_variant	Pira2	ENSMUSG00000089942	protein_coding	45087	1224	1196	399	Y/F	tAc/tTc	deleterious(0.03)
rs1133408422	7:3845061-3845061	A	missense_variant	Pira2	ENSMUSG00000089942	protein_coding	45086	1224	1196	399	Y/F	tAc/tTc	deleterious(0.05)
rs226947842	7:10482093-10482093	T	missense_variant	Pirb	ENSMUSG00000058818	protein_coding	45061	915	859	287	L/I	Cta/Ata	deleterious(0.01)
rs226947842	7:10482093-10482093	C	missense_variant	Pirb	ENSMUSG00000058818	protein_coding	45061	915	859	287	L/V	Cta/Gta	deleterious(0.04)
rs226947842	7:10482093-10482093	C	missense_variant	Pirb	ENSMUSG00000058818	protein_coding	15/15	2571	2515	839	M/V	Atg/Gtg	deleterious_low_confidence(0.01)
rs31660771	7:3715661-3715661	C	missense_variant	Pirb	ENSMUSG00000058818	protein_coding	15/15	2571	2515	839	M/V	Atg/Gtg	deleterious_low_confidence(0.01)
rs51314551	7:3720176-3720176	A	missense_variant	Pirb	ENSMUSG00000058818	protein_coding	45092	1252	1196	399	Y/F	tAc/tTc	deleterious(0.04)
rs47567447	7:3720638-3720638	C	missense_variant	Pirb	ENSMUSG00000058818	protein_coding	45061	915	859	287	L/V	Cta/Gta	deleterious(0.04)
rs47567447	7:3720638-3720638	T	missense_variant	Pirb	ENSMUSG00000058818	protein_coding	45061	915	859	287	L/I	Cta/Ata	deleterious(0.01)
rs581563948	7:3720715-3720715	C	missense_variant	Pirb	ENSMUSG00000058818	protein_coding	45061	838	782	261	K/R	aAa/aGa	deleterious(0.04)
rs585072795	7:3720716-3720716	C	missense_variant	Pirb	ENSMUSG00000058818	protein_coding	45061	837	781	261	K/E	Aaa/Gaa	deleterious(0.04)
rs31858533	7:13117053-13117053	G	splice_acceptor_variant,non_coding_transcript_variant	Pla2g4c-ps	ENSMUSG00000108293	unprocessed_pseudogene	-	-	-	-	-	-	-
rs226947842	7:10482093-10482093	C	missense_variant	Plaur	ENSMUSG00000046223	protein_coding	45023	421	395	132	G/A	gGc/gCc	deleterious(0.02)
rs49759436	7:24164612-24164612	A	missense_variant	Plaur	ENSMUSG00000046223	protein_coding	44964	141	115	39	E/K	Gag/Aag	deleterious(0.05)
rs49759436	7:24164612-24164612	A	missense_variant,NMD_transcript_variant	Plaur	ENSMUSG00000046223	nonsense_mediated_decay	44964	125	115	39	E/K	Gag/Aag	deleterious(0.03)
rs49759436	7:24164612-24164612	A	missense_variant,NMD_transcript_variant	Plaur	ENSMUSG00000046223	nonsense_mediated_decay	44961	125	115	39	E/K	Gag/Aag	deleterious(0.03)
rs211772619	7:24171405-24171405	C	missense_variant	Plaur	ENSMUSG00000046223	protein_coding	45023	421	395	132	G/A	gGc/gCc	deleterious(0.02)
rs48853957	7:24174873-24174873	C	missense_variant	Plaur	ENSMUSG00000046223	protein_coding	45114	987	961	321	W/R	Tgg/Cgg	deleterious(0.02)
rs226947842	7:10482093-10482093	A	missense_variant	Pou2f2	ENSMUSG00000008496	protein_coding	13/14	1334	1298	433	P/L	cCc/cTc	deleterious_low_confidence(0)
rs226947842	7:10482093-10482093	A	missense_variant	Pou2f2	ENSMUSG00000008496	protein_coding	13/14	1316	1280	427	P/L	cCc/cTc	deleterious_low_confidence(0)
rs226947842	7:10482093-10482093	A	missense_variant	Pou2f2	ENSMUSG00000008496	protein_coding	45273	1151	1115	372	P/L	cCc/cTc	deleterious_low_confidence(0)
rs226947842	7:10482093-10482093	A	missense_variant	Pou2f2	ENSMUSG00000008496	protein_coding	13/15	1257	1232	411	P/L	cCc/cTc	deleterious_low_confidence(0)
rs226947842	7:10482093-10482093	A	missense_variant	Pou2f2	ENSMUSG00000008496	protein_coding	13/14	1268	1232	411	P/L	cCc/cTc	deleterious_low_confidence(0)
rs36323392	7:11615182-11615182	A	missense_variant	Pou2f2	ENSMUSG00000008496	protein_coding	13/13	1340	1280	427	P/L	cCc/cTc	deleterious_low_confidence(0)
rs222532280	7:24793030-24793030	A	missense_variant	Pou2f2	ENSMUSG00000008496	protein_coding	13/14	1334	1298	433	P/L	cCc/cTc	deleterious_low_confidence(0)
rs222532280	7:24793030-24793030	A	missense_variant	Pou2f2	ENSMUSG00000008496	protein_coding	13/14	1316	1280	427	P/L	cCc/cTc	deleterious_low_confidence(0)
rs222532280	7:24793030-24793030	A	missense_variant	Pou2f2	ENSMUSG00000008496	protein_coding	45273	1151	1115	372	P/L	cCc/cTc	deleterious_low_confidence(0)
rs222532280	7:24793030-24793030	A	missense_variant	Pou2f2	ENSMUSG00000008496	protein_coding	13/15	1257	1232	411	P/L	cCc/cTc	deleterious_low_confidence(0)
rs222532280	7:24793030-24793030	A	missense_variant	Pou2f2	ENSMUSG00000008496	protein_coding	13/14	1268	1232	411	P/L	cCc/cTc	deleterious_low_confidence(0)
rs222532280	7:24793030-24793030	A	missense_variant	Pou2f2	ENSMUSG00000008496	protein_coding	13/13	1340	1280	427	P/L	cCc/cTc	deleterious_low_confidence(0)
rs36323392	7:11615182-11615182	A	missense_variant	Psg16	ENSMUSG00000066760	protein_coding	44990	833	382	128	G/S	Ggt/Agt	deleterious(0.03)
rs36323392	7:11615182-11615182	A	missense_variant	Psg16	ENSMUSG00000066760	protein_coding	44988	841	655	219	G/S	Ggt/Agt	deleterious(0.03)
rs227268689	7:16827700-16827700	A	missense_variant	Psg16	ENSMUSG00000066760	protein_coding	44990	833	382	128	G/S	Ggt/Agt	deleterious(0.03)
rs227268689	7:16827700-16827700	A	missense_variant	Psg16	ENSMUSG00000066760	protein_coding	44988	841	655	219	G/S	Ggt/Agt	deleterious(0.03)
rs36323392	7:11615182-11615182	T	missense_variant	Psg18	ENSMUSG00000003505	protein_coding	44960	475	348	116	D/E	gaC/gaA	deleterious(0.02)
rs36323392	7:11615182-11615182	C	missense_variant	Psg18	ENSMUSG00000003505	protein_coding	44960	351	224	75	N/S	aAc/aGc	deleterious(0.02)
rs36323392	7:11615182-11615182	T	missense_variant	Psg18	ENSMUSG00000003505	protein_coding	44959	383	385	129	V/I	Gtc/Atc	deleterious(0.03)
rs36323392	7:11615182-11615182	T	missense_variant	Psg18	ENSMUSG00000003505	protein_coding	44990	903	711	237	D/E	gaC/gaA	deleterious(0.03)
rs583527452	7:11910405-11910405	T	missense_variant	Psg18	ENSMUSG00000003505	protein_coding	45051	1597	1405	469	V/I	Gtc/Atc	deleterious(0.04)
rs48300349	7:18079795-18079795	T	missense_variant	Psg18	ENSMUSG00000003505	protein_coding	45051	1597	1405	469	V/I	Gtc/Atc	deleterious(0.04)
rs48300349	7:18079795-18079795	T	missense_variant	Psg18	ENSMUSG00000003505	protein_coding	44959	383	385	129	V/I	Gtc/Atc	deleterious(0.03)
rs48576818	7:18079838-18079838	A	missense_variant	Psg18	ENSMUSG00000003505	protein_coding	45051	1554	1362	454	Q/H	caG/caT	deleterious(0)
rs48576818	7:18079838-18079838	A	missense_variant	Psg18	ENSMUSG00000003505	protein_coding	44959	340	342	114	Q/H	caG/caT	deleterious(0)
rs259516603	7:18084747-18084747	T	missense_variant	Psg18	ENSMUSG00000003505	protein_coding	44990	903	711	237	D/E	gaC/gaA	deleterious(0.03)
rs259516603	7:18084747-18084747	T	missense_variant	Psg18	ENSMUSG00000003505	protein_coding	44960	475	348	116	D/E	gaC/gaA	deleterious(0.02)
rs252034143	7:18084871-18084871	C	missense_variant	Psg18	ENSMUSG00000003505	protein_coding	44960	351	224	75	N/S	aAc/aGc	deleterious(0.02)
rs583527452	7:11910405-11910405	G	missense_variant	Psg19	ENSMUSG00000004542	protein_coding	45021	1052	859	287	E/Q	Gaa/Caa	deleterious(0.01)
rs583527452	7:11910405-11910405	G	missense_variant	Psg19	ENSMUSG00000004542	protein_coding	44989	692	499	167	E/Q	Gaa/Caa	deleterious(0.01)
rs580061320	7:18526630-18526630	G	missense_variant	Psg19	ENSMUSG00000004542	protein_coding	45021	1052	859	287	E/Q	Gaa/Caa	deleterious(0.01)
rs580061320	7:18526630-18526630	G	missense_variant	Psg19	ENSMUSG00000004542	protein_coding	44989	692	499	167	E/Q	Gaa/Caa	deleterious(0.01)
rs250222926	7:18532190-18532190	C	missense_variant	Psg19	ENSMUSG00000004542	protein_coding	44931	246	53	18	V/G	gTt/gGt	deleterious(0)
rs250222926	7:18532190-18532190	C	missense_variant	Psg19	ENSMUSG00000004542	protein_coding	44930	246	53	18	V/G	gTt/gGt	deleterious(0)
rs223565124	7:18458296-18458296	C	missense_variant	Psg22	ENSMUSG00000044903	protein_coding	45021	1056	869	290	R/T	aGg/aCg	deleterious(0.02)
rs223565124	7:18458296-18458296	C	missense_variant	Psg22	ENSMUSG00000044903	protein_coding	45021	1056	986	329	R/T	aGg/aCg	deleterious(0.03)
rs249589060	7:12149969-12149969	A	missense_variant	Psg27	ENSMUSG00000070797	protein_coding	44990	661	482	161	P/L	cCg/cTg	deleterious(0)
rs579266746	7:18295962-18295962	A	missense_variant	Psg27	ENSMUSG00000070797	protein_coding	44990	661	482	161	P/L	cCg/cTg	deleterious(0)
rs51612125	7:18301025-18301025	C	missense_variant	Psg27	ENSMUSG00000070797	protein_coding	44931	206	27	9	S/R	agC/agG	deleterious(0.03)
rs239773137	7:12227340-12227340	T	missense_variant	Ptprh	ENSMUSG00000035429	protein_coding	45036	243	200	67	P/Q	cCa/cAa	deleterious(0)
rs256244533	7:12508378-12508378	T	missense_variant	Ptprh	ENSMUSG00000035429	protein_coding	45066	570	200	67	P/Q	cCa/cAa	deleterious(0)
rs256244533	7:12508378-12508378	T	missense_variant,NMD_transcript_variant	Ptprh	ENSMUSG00000035429	nonsense_mediated_decay	45036	243	200	67	P/Q	cCa/cAa	deleterious(0)
rs256244533	7:12508378-12508378	A	missense_variant	Ptprh	ENSMUSG00000035429	protein_coding	45036	339	296	99	T/I	aCc/aTc	deleterious(0.03)
rs36390150	7:12637617-12637617	A	missense_variant	Ptprh	ENSMUSG00000035429	protein_coding	45066	666	296	99	T/I	aCc/aTc	deleterious(0.03)
rs36390150	7:12637617-12637617	A	missense_variant,NMD_transcript_variant	Ptprh	ENSMUSG00000035429	nonsense_mediated_decay	45036	339	296	99	T/I	aCc/aTc	deleterious(0.03)
rs47960277	7:13362722-13362722	G	missense_variant	Ptprh	ENSMUSG00000035429	protein_coding	45219	1905	1862	621	G/A	gGt/gCt	deleterious(0.05)
rs32374763	7:14224014-14224014	G	missense_variant	Ptprh	ENSMUSG00000035429	protein_coding	45250	2232	1862	621	G/A	gGt/gCt	deleterious(0.05)
rs32374763	7:14224014-14224014	G	missense_variant,NMD_transcript_variant	Ptprh	ENSMUSG00000035429	nonsense_mediated_decay	45219	1905	1862	621	G/A	gGt/gCt	deleterious(0.05)
rs48743324	7:4563506-4563506	G	missense_variant	Ptprh	ENSMUSG00000035429	protein_coding	45219	1905	1862	621	G/A	gGt/gCt	deleterious(0.05)
rs48743324	7:4563506-4563506	G	missense_variant	Ptprh	ENSMUSG00000035429	protein_coding	45250	2232	1862	621	G/A	gGt/gCt	deleterious(0.05)
rs48743324	7:4563506-4563506	G	missense_variant,NMD_transcript_variant	Ptprh	ENSMUSG00000035429	nonsense_mediated_decay	45219	1905	1862	621	G/A	gGt/gCt	deleterious(0.05)
rs244405076	7:4601080-4601080	A	missense_variant	Ptprh	ENSMUSG00000035429	protein_coding	45036	339	296	99	T/I	aCc/aTc	deleterious(0.03)
rs244405076	7:4601080-4601080	A	missense_variant	Ptprh	ENSMUSG00000035429	protein_coding	45066	666	296	99	T/I	aCc/aTc	deleterious(0.03)
rs244405076	7:4601080-4601080	A	missense_variant,NMD_transcript_variant	Ptprh	ENSMUSG00000035429	nonsense_mediated_decay	45036	339	296	99	T/I	aCc/aTc	deleterious(0.03)
rs216122118	7:4601176-4601176	T	missense_variant	Ptprh	ENSMUSG00000035429	protein_coding	45036	243	200	67	P/Q	cCa/cAa	deleterious(0)
rs216122118	7:4601176-4601176	T	missense_variant	Ptprh	ENSMUSG00000035429	protein_coding	45066	570	200	67	P/Q	cCa/cAa	deleterious(0)
rs216122118	7:4601176-4601176	T	missense_variant,NMD_transcript_variant	Ptprh	ENSMUSG00000035429	nonsense_mediated_decay	45036	243	200	67	P/Q	cCa/cAa	deleterious(0)
rs32374763	7:14224014-14224014	C	missense_variant	Qpctl	ENSMUSG00000030407	protein_coding	45023	836	730	244	L/V	Cta/Gta	deleterious(0)
rs256370904	7:18878868-18878868	C	missense_variant	Qpctl	ENSMUSG00000030407	protein_coding	45023	836	730	244	L/V	Cta/Gta	deleterious(0)
rs31319695	7:27063775-27063775	T	stop_gained	Sptbn4	ENSMUSG00000011751	protein_coding	31/36	6817	6665	2222	L/*	tTg/tAg	-
rs31319695	7:27063775-27063775	T	stop_gained	Sptbn4	ENSMUSG00000011751	protein_coding	13/18	2931	2705	902	L/*	tTg/tAg	-
rs31319695	7:27063775-27063775	T	stop_gained	Sptbn4	ENSMUSG00000011751	protein_coding	14/19	2794	2705	902	L/*	tTg/tAg	-
rs31319695	7:27063775-27063775	T	stop_gained	Sptbn4	ENSMUSG00000011751	protein_coding	14/19	2810	2705	902	L/*	tTg/tAg	-
rs31319695	7:27063775-27063775	T	stop_gained	Sptbn4	ENSMUSG00000011751	protein_coding	31/36	6814	6650	2217	L/*	tTg/tAg	-
rs32516333	7:27108538-27108538	A	missense_variant	Sptbn4	ENSMUSG00000011751	protein_coding	14/36	2035	1883	628	S/L	tCg/tTg	deleterious_low_confidence(0)
rs32516333	7:27108538-27108538	A	missense_variant	Sptbn4	ENSMUSG00000011751	protein_coding	14/36	2032	1868	623	S/L	tCg/tTg	deleterious_low_confidence(0)
rs260879269	7:15713745-15713745	T	missense_variant	Ssc5d	ENSMUSG00000035279	protein_coding	45213	2185	2015	672	T/I	aCt/aTt	deleterious(0)
rs51827016	7:4939580-4939580	T	missense_variant	Ssc5d	ENSMUSG00000035279	protein_coding	45213	2185	2015	672	T/I	aCt/aTt	deleterious(0)
rs47136581	7:13649191-13649191	G	missense_variant	Sult2a4	ENSMUSG00000074377	protein_coding	45052	633	617	206	L/S	tTa/tCa	deleterious(0.01)
rs47136581	7:13649191-13649191	G	missense_variant	Sult2a4	ENSMUSG00000074377	protein_coding	45052	614	614	205	L/S	tTa/tCa	deleterious(0.01)
rs47960277	7:13362722-13362722	A	missense_variant	Sult2a5	ENSMUSG00000078799	protein_coding	44991	506	428	143	P/Q	cCa/cAa	deleterious(0.03)
rs260879269	7:15713745-15713745	A	missense_variant	Sult2a5	ENSMUSG00000078799	protein_coding	44991	506	428	143	P/Q	cCa/cAa	deleterious(0.03)
rs32374763	7:14224014-14224014	G	missense_variant	Sult2a7	ENSMUSG00000094156	protein_coding	44992	361	361	121	T/P	Aca/Cca	deleterious(0.04)
rs32374763	7:14224014-14224014	G	missense_variant	Sult2a7	ENSMUSG00000094156	protein_coding	44990	416	406	136	T/P	Aca/Cca	deleterious(0.03)
rs32374763	7:14224014-14224014	G	missense_variant	Sult2a7	ENSMUSG00000094156	protein_coding	44990	491	307	103	T/P	Aca/Cca	deleterious(0.05)
rs258248275	7:15816143-15816143	G	missense_variant	Sult2a7	ENSMUSG00000094156	protein_coding	44990	416	406	136	T/P	Aca/Cca	deleterious(0.03)
rs258248275	7:15816143-15816143	G	missense_variant	Sult2a7	ENSMUSG00000094156	protein_coding	44992	361	361	121	T/P	Aca/Cca	deleterious(0.04)
rs36893144	7:15976225-15976225	G	missense_variant	Sult2a7	ENSMUSG00000094156	protein_coding	44990	491	307	103	T/P	Aca/Cca	deleterious(0.05)
rs32422544	7:19436729-19436729	G	stop_lost	Tomm40	ENSMUSG00000002984	protein_coding	44959	222	222	74	*/Y	taA/taC	-
rs38397803	7:16407191-16407191	A	missense_variant	V1rd19	ENSMUSG00000092456	protein_coding	44927	560	540	180	D/E	gaT/gaA	deleterious(0.03)
rs227268689	7:16827700-16827700	A	missense_variant	V1rd19	ENSMUSG00000092456	protein_coding	44959	862	540	180	D/E	gaT/gaA	deleterious(0.03)
rs32072272	7:23703075-23703075	A	missense_variant	V1rd19	ENSMUSG00000092456	protein_coding	44927	560	540	180	D/E	gaT/gaA	deleterious(0.03)
rs32072272	7:23703075-23703075	A	missense_variant	V1rd19	ENSMUSG00000092456	protein_coding	44959	862	540	180	D/E	gaT/gaA	deleterious(0.03)
rs48900922	7:20521724-20521724	G	missense_variant	Vmn1r113	ENSMUSG00000091638	protein_coding	44927	515	515	172	S/W	tCg/tGg	deleterious(0.05)
rs227268689	7:16827700-16827700	A	missense_variant	Vmn1r115	ENSMUSG00000091435	protein_coding	44927	638	638	213	R/I	aGa/aTa	deleterious(0)
rs586141263	7:20578273-20578273	A	missense_variant	Vmn1r115	ENSMUSG00000091435	protein_coding	44927	638	638	213	R/I	aGa/aTa	deleterious(0)
rs579882845	7:20578274-20578274	A	stop_gained	Vmn1r115	ENSMUSG00000091435	protein_coding	44927	637	637	213	R/*	Aga/Tga	-
rs31571315	7:23204857-23204857	T	missense_variant	Vmn1r167	ENSMUSG00000090715	protein_coding	44927	158	158	53	I/N	aTc/aAc	deleterious(0.02)
rs31571315	7:23204857-23204857	T	missense_variant	Vmn1r167	ENSMUSG00000090715	protein_coding	44959	891	158	53	I/N	aTc/aAc	deleterious(0.02)
rs32158918	7:23277016-23277016	A	missense_variant	Vmn1r169	ENSMUSG00000094602	protein_coding	44927	407	407	136	R/K	aGg/aAg	deleterious(0.04)
rs32158918	7:23277016-23277016	A	missense_variant	Vmn1r169	ENSMUSG00000094602	protein_coding	44988	1068	407	136	R/K	aGg/aAg	deleterious(0.04)
rs32158918	7:23277016-23277016	A	missense_variant	Vmn1r169	ENSMUSG00000094602	protein_coding	44988	1064	407	136	R/K	aGg/aAg	deleterious(0.04)
rs32158918	7:23277016-23277016	A	missense_variant	Vmn1r169	ENSMUSG00000094602	protein_coding	44988	1487	407	136	R/K	aGg/aAg	deleterious(0.04)
rs32158918	7:23277016-23277016	A	missense_variant	Vmn1r169	ENSMUSG00000094602	protein_coding	44988	1491	407	136	R/K	aGg/aAg	deleterious(0.04)
rs220502932	7:23306350-23306350	A	missense_variant	Vmn1r170	ENSMUSG00000094187	protein_coding	44927	751	751	251	H/N	Cat/Aat	deleterious(0.01)
rs220502932	7:23306350-23306350	T	missense_variant	Vmn1r170	ENSMUSG00000094187	protein_coding	44927	751	751	251	H/Y	Cat/Tat	deleterious(0.04)
rs587471259	7:23306447-23306447	T	missense_variant	Vmn1r170	ENSMUSG00000094187	protein_coding	44927	848	848	283	T/I	aCc/aTc	deleterious(0.01)
rs32335022	7:23359829-23359829	T	missense_variant	Vmn1r172	ENSMUSG00000035523	protein_coding	44959	966	713	238	Y/F	tAc/tTc	deleterious(0)
rs32335022	7:23359829-23359829	T	missense_variant	Vmn1r172	ENSMUSG00000035523	protein_coding	44959	1066	713	238	Y/F	tAc/tTc	deleterious(0)
rs257666233	7:23402299-23402299	A	missense_variant	Vmn1r173	ENSMUSG00000115021	protein_coding	44927	533	533	178	M/K	aTg/aAg	deleterious(0.03)
rs257666233	7:23402299-23402299	A	missense_variant	Vmn1r173	ENSMUSG00000115021	protein_coding	44959	1281	533	178	M/K	aTg/aAg	deleterious(0.03)
rs257666233	7:23402299-23402299	A	missense_variant	Vmn1r173	ENSMUSG00000115021	protein_coding	44959	1098	533	178	M/K	aTg/aAg	deleterious(0.03)
rs30665868	7:23402625-23402625	G	missense_variant	Vmn1r173	ENSMUSG00000115021	protein_coding	44927	859	859	287	P/A	Ccc/Gcc	deleterious(0)
rs30665868	7:23402625-23402625	G	missense_variant	Vmn1r173	ENSMUSG00000115021	protein_coding	44959	1607	859	287	P/A	Ccc/Gcc	deleterious(0)
rs30665868	7:23402625-23402625	G	missense_variant	Vmn1r173	ENSMUSG00000115021	protein_coding	44959	1424	859	287	P/A	Ccc/Gcc	deleterious(0)
rs578357460	7:23508303-23508303	G	missense_variant	Vmn1r175	ENSMUSG00000095632	protein_coding	44927	323	323	108	F/S	tTt/tCt	deleterious(0.02)
rs578357460	7:23508303-23508303	G	missense_variant	Vmn1r175	ENSMUSG00000095632	protein_coding	44988	1182	323	108	F/S	tTt/tCt	deleterious(0.02)
rs47386510	7:16893620-16893620	T	missense_variant	Vmn1r176	ENSMUSG00000096859	protein_coding	44927	263	263	88	C/Y	tGt/tAt	deleterious(0)
rs32517082	7:17998582-17998582	T	missense_variant	Vmn1r176	ENSMUSG00000096859	protein_coding	44988	1306	263	88	C/Y	tGt/tAt	deleterious(0)
rs48300349	7:18079795-18079795	T	missense_variant	Vmn1r176	ENSMUSG00000096859	protein_coding	44988	912	263	88	C/Y	tGt/tAt	deleterious(0)
rs48300349	7:18079795-18079795	T	missense_variant	Vmn1r176	ENSMUSG00000096859	protein_coding	44988	1331	263	88	C/Y	tGt/tAt	deleterious(0)
rs259516603	7:18084747-18084747	T	missense_variant	Vmn1r176	ENSMUSG00000096859	protein_coding	44988	883	263	88	C/Y	tGt/tAt	deleterious(0)
rs259516603	7:18084747-18084747	T	missense_variant	Vmn1r176	ENSMUSG00000096859	protein_coding	44988	908	263	88	C/Y	tGt/tAt	deleterious(0)
rs252034143	7:18084871-18084871	T	missense_variant	Vmn1r176	ENSMUSG00000096859	protein_coding	44988	1335	263	88	C/Y	tGt/tAt	deleterious(0)
rs49913172	7:23534679-23534679	T	missense_variant	Vmn1r176	ENSMUSG00000096859	protein_coding	44927	473	473	158	S/N	aGt/aAt	deleterious(0.01)
rs49913172	7:23534679-23534679	T	missense_variant	Vmn1r176	ENSMUSG00000096859	protein_coding	44988	1516	473	158	S/N	aGt/aAt	deleterious(0.01)
rs49913172	7:23534679-23534679	T	missense_variant	Vmn1r176	ENSMUSG00000096859	protein_coding	44988	1122	473	158	S/N	aGt/aAt	deleterious(0.01)
rs49913172	7:23534679-23534679	T	missense_variant	Vmn1r176	ENSMUSG00000096859	protein_coding	44988	1541	473	158	S/N	aGt/aAt	deleterious(0.01)
rs49913172	7:23534679-23534679	T	missense_variant	Vmn1r176	ENSMUSG00000096859	protein_coding	44988	1093	473	158	S/N	aGt/aAt	deleterious(0.01)
rs49913172	7:23534679-23534679	T	missense_variant	Vmn1r176	ENSMUSG00000096859	protein_coding	44988	1118	473	158	S/N	aGt/aAt	deleterious(0.01)
rs49913172	7:23534679-23534679	T	missense_variant	Vmn1r176	ENSMUSG00000096859	protein_coding	44988	1545	473	158	S/N	aGt/aAt	deleterious(0.01)
rs583597977	7:23534889-23534889	T	missense_variant	Vmn1r176	ENSMUSG00000096859	protein_coding	44927	263	263	88	C/Y	tGt/tAt	deleterious(0)
rs583597977	7:23534889-23534889	T	missense_variant	Vmn1r176	ENSMUSG00000096859	protein_coding	44988	1306	263	88	C/Y	tGt/tAt	deleterious(0)
rs583597977	7:23534889-23534889	T	missense_variant	Vmn1r176	ENSMUSG00000096859	protein_coding	44988	912	263	88	C/Y	tGt/tAt	deleterious(0)
rs583597977	7:23534889-23534889	T	missense_variant	Vmn1r176	ENSMUSG00000096859	protein_coding	44988	1331	263	88	C/Y	tGt/tAt	deleterious(0)
rs583597977	7:23534889-23534889	T	missense_variant	Vmn1r176	ENSMUSG00000096859	protein_coding	44988	883	263	88	C/Y	tGt/tAt	deleterious(0)
rs583597977	7:23534889-23534889	T	missense_variant	Vmn1r176	ENSMUSG00000096859	protein_coding	44988	908	263	88	C/Y	tGt/tAt	deleterious(0)
rs583597977	7:23534889-23534889	T	missense_variant	Vmn1r176	ENSMUSG00000096859	protein_coding	44988	1335	263	88	C/Y	tGt/tAt	deleterious(0)
rs579266746	7:18295962-18295962	T	missense_variant	Vmn1r181	ENSMUSG00000097425	protein_coding	44927	885	734	245	T/I	aCa/aTa	deleterious(0.02)
rs580061320	7:18526630-18526630	T	missense_variant	Vmn1r181	ENSMUSG00000097425	protein_coding	45020	1202	734	245	T/I	aCa/aTa	deleterious(0.02)
rs580061320	7:18526630-18526630	T	missense_variant	Vmn1r181	ENSMUSG00000097425	protein_coding	44988	1077	734	245	T/I	aCa/aTa	deleterious(0.02)
rs256370904	7:18878868-18878868	T	missense_variant	Vmn1r181	ENSMUSG00000097425	protein_coding	45020	1293	734	245	T/I	aCa/aTa	deleterious(0.02)
rs265185961	7:19543153-19543153	T	missense_variant	Vmn1r181	ENSMUSG00000097425	protein_coding	45020	1322	734	245	T/I	aCa/aTa	deleterious(0.02)
rs265185961	7:19543153-19543153	T	missense_variant	Vmn1r181	ENSMUSG00000097425	protein_coding	44988	1197	734	245	T/I	aCa/aTa	deleterious(0.02)
rs13479150	7:23684270-23684270	T	missense_variant	Vmn1r181	ENSMUSG00000097425	protein_coding	44927	885	734	245	T/I	aCa/aTa	deleterious(0.02)
rs13479150	7:23684270-23684270	T	missense_variant	Vmn1r181	ENSMUSG00000097425	protein_coding	45020	1202	734	245	T/I	aCa/aTa	deleterious(0.02)
rs13479150	7:23684270-23684270	T	missense_variant	Vmn1r181	ENSMUSG00000097425	protein_coding	44988	1077	734	245	T/I	aCa/aTa	deleterious(0.02)
rs13479150	7:23684270-23684270	T	missense_variant	Vmn1r181	ENSMUSG00000097425	protein_coding	45020	1293	734	245	T/I	aCa/aTa	deleterious(0.02)
rs13479150	7:23684270-23684270	T	missense_variant	Vmn1r181	ENSMUSG00000097425	protein_coding	45020	1322	734	245	T/I	aCa/aTa	deleterious(0.02)
rs13479150	7:23684270-23684270	T	missense_variant	Vmn1r181	ENSMUSG00000097425	protein_coding	44988	1197	734	245	T/I	aCa/aTa	deleterious(0.02)
rs47749245	7:23754317-23754317	A	missense_variant	Vmn1r183	ENSMUSG00000118318	protein_coding	44927	121	119	40	S/Y	tCt/tAt	deleterious(0.02)
rs47749245	7:23754317-23754317	A	missense_variant	Vmn1r183	ENSMUSG00000118318	protein_coding	44959	860	119	40	S/Y	tCt/tAt	deleterious(0.02)
rs586141263	7:20578273-20578273	T	missense_variant	Vmn1r58	ENSMUSG00000078808	protein_coding	44959	1161	570	190	M/I	atG/atA	deleterious(0.05)
rs221930958	7:23103549-23103549	T	missense_variant	Vmn1r58	ENSMUSG00000078808	protein_coding	44959	1012	570	190	M/I	atG/atA	deleterious(0.05)
rs580237932	7:5413659-5413659	T	missense_variant	Vmn1r58	ENSMUSG00000078808	protein_coding	44959	1161	570	190	M/I	atG/atA	deleterious(0.05)
rs580237932	7:5413659-5413659	T	missense_variant	Vmn1r58	ENSMUSG00000078808	protein_coding	44959	1012	570	190	M/I	atG/atA	deleterious(0.05)
rs221930958	7:23103549-23103549	C	missense_variant	Vmn1r59	ENSMUSG00000117744	protein_coding	44927	370	370	124	K/E	Aag/Gag	deleterious(0.04)
rs581499662	7:5457389-5457389	C	missense_variant	Vmn1r59	ENSMUSG00000117744	protein_coding	44927	370	370	124	K/E	Aag/Gag	deleterious(0.04)
rs50881488	7:10482035-10482035	A	missense_variant	Vmn1r71	ENSMUSG00000059206	protein_coding	44927	1431	652	218	R/C	Cgt/Tgt	deleterious(0.03)
rs50881488	7:10482035-10482035	A	missense_variant	Vmn1r71	ENSMUSG00000059206	protein_coding	45083	1629	652	218	R/C	Cgt/Tgt	deleterious(0.03)
rs50881488	7:10482035-10482035	A	missense_variant	Vmn1r71	ENSMUSG00000059206	protein_coding	45114	1483	652	218	R/C	Cgt/Tgt	deleterious(0.03)
rs50881488	7:10482035-10482035	A	missense_variant	Vmn1r71	ENSMUSG00000059206	protein_coding	45083	1469	652	218	R/C	Cgt/Tgt	deleterious(0.03)
rs50881488	7:10482035-10482035	A	missense_variant	Vmn1r71	ENSMUSG00000059206	protein_coding	45052	1572	652	218	R/C	Cgt/Tgt	deleterious(0.03)
rs50881488	7:10482035-10482035	A	missense_variant	Vmn1r71	ENSMUSG00000059206	protein_coding	45114	3600	652	218	R/C	Cgt/Tgt	deleterious(0.03)
rs50881488	7:10482035-10482035	A	missense_variant	Vmn1r71	ENSMUSG00000059206	protein_coding	45114	1904	652	218	R/C	Cgt/Tgt	deleterious(0.03)
rs50881488	7:10482035-10482035	A	missense_variant	Vmn1r71	ENSMUSG00000059206	protein_coding	45051	1572	652	218	R/C	Cgt/Tgt	deleterious(0.03)
rs226947842	7:10482093-10482093	A	missense_variant	Vmn1r71	ENSMUSG00000059206	protein_coding	44927	1373	594	198	L/F	ttG/ttT	deleterious(0.01)
rs226947842	7:10482093-10482093	A	missense_variant	Vmn1r71	ENSMUSG00000059206	protein_coding	45083	1571	594	198	L/F	ttG/ttT	deleterious(0.01)
rs226947842	7:10482093-10482093	A	missense_variant	Vmn1r71	ENSMUSG00000059206	protein_coding	45114	1425	594	198	L/F	ttG/ttT	deleterious(0.01)
rs226947842	7:10482093-10482093	A	missense_variant	Vmn1r71	ENSMUSG00000059206	protein_coding	45083	1411	594	198	L/F	ttG/ttT	deleterious(0.01)
rs226947842	7:10482093-10482093	A	missense_variant	Vmn1r71	ENSMUSG00000059206	protein_coding	45052	1514	594	198	L/F	ttG/ttT	deleterious(0.01)
rs226947842	7:10482093-10482093	A	missense_variant	Vmn1r71	ENSMUSG00000059206	protein_coding	45114	3542	594	198	L/F	ttG/ttT	deleterious(0.01)
rs226947842	7:10482093-10482093	A	missense_variant	Vmn1r71	ENSMUSG00000059206	protein_coding	45114	1846	594	198	L/F	ttG/ttT	deleterious(0.01)
rs226947842	7:10482093-10482093	A	missense_variant	Vmn1r71	ENSMUSG00000059206	protein_coding	45051	1514	594	198	L/F	ttG/ttT	deleterious(0.01)
rs226947842	7:10482093-10482093	A	missense_variant	Vmn1r71	ENSMUSG00000059206	protein_coding	45114	1124	396	132	L/F	ttG/ttT	deleterious(0.01)
rs37496099	7:10482339-10482339	T	stop_gained	Vmn1r71	ENSMUSG00000059206	protein_coding	44927	1127	348	116	C/*	tgT/tgA	-
rs37496099	7:10482339-10482339	T	stop_gained	Vmn1r71	ENSMUSG00000059206	protein_coding	45083	1325	348	116	C/*	tgT/tgA	-
rs37496099	7:10482339-10482339	T	stop_gained	Vmn1r71	ENSMUSG00000059206	protein_coding	45114	1179	348	116	C/*	tgT/tgA	-
rs37496099	7:10482339-10482339	T	stop_gained	Vmn1r71	ENSMUSG00000059206	protein_coding	45083	1165	348	116	C/*	tgT/tgA	-
rs37496099	7:10482339-10482339	T	stop_gained	Vmn1r71	ENSMUSG00000059206	protein_coding	45052	1268	348	116	C/*	tgT/tgA	-
rs37496099	7:10482339-10482339	T	stop_gained	Vmn1r71	ENSMUSG00000059206	protein_coding	45114	3296	348	116	C/*	tgT/tgA	-
rs37496099	7:10482339-10482339	T	stop_gained	Vmn1r71	ENSMUSG00000059206	protein_coding	45114	1600	348	116	C/*	tgT/tgA	-
rs37496099	7:10482339-10482339	T	stop_gained	Vmn1r71	ENSMUSG00000059206	protein_coding	45051	1268	348	116	C/*	tgT/tgA	-
rs37496099	7:10482339-10482339	T	stop_gained	Vmn1r71	ENSMUSG00000059206	protein_coding	45114	878	150	50	C/*	tgT/tgA	-
rs221930958	7:23103549-23103549	A	missense_variant	Vmn1r71	ENSMUSG00000059206	protein_coding	44927	1373	594	198	L/F	ttG/ttT	deleterious(0.01)
rs221930958	7:23103549-23103549	A	missense_variant	Vmn1r71	ENSMUSG00000059206	protein_coding	45083	1571	594	198	L/F	ttG/ttT	deleterious(0.01)
rs221930958	7:23103549-23103549	A	missense_variant	Vmn1r71	ENSMUSG00000059206	protein_coding	45114	1425	594	198	L/F	ttG/ttT	deleterious(0.01)
rs223080675	7:23117035-23117035	A	missense_variant	Vmn1r71	ENSMUSG00000059206	protein_coding	45083	1411	594	198	L/F	ttG/ttT	deleterious(0.01)
rs223080675	7:23117035-23117035	A	missense_variant	Vmn1r71	ENSMUSG00000059206	protein_coding	45052	1514	594	198	L/F	ttG/ttT	deleterious(0.01)
rs223080675	7:23117035-23117035	A	missense_variant	Vmn1r71	ENSMUSG00000059206	protein_coding	45114	3542	594	198	L/F	ttG/ttT	deleterious(0.01)
rs223080675	7:23117035-23117035	A	missense_variant	Vmn1r71	ENSMUSG00000059206	protein_coding	45114	1846	594	198	L/F	ttG/ttT	deleterious(0.01)
rs583597977	7:23534889-23534889	A	missense_variant	Vmn1r71	ENSMUSG00000059206	protein_coding	45051	1514	594	198	L/F	ttG/ttT	deleterious(0.01)
rs583597977	7:23534889-23534889	A	missense_variant	Vmn1r71	ENSMUSG00000059206	protein_coding	45114	1124	396	132	L/F	ttG/ttT	deleterious(0.01)
rs583597977	7:23534889-23534889	A	missense_variant	Vmn1r71	ENSMUSG00000059206	protein_coding	44927	1431	652	218	R/C	Cgt/Tgt	deleterious(0.03)
rs583597977	7:23534889-23534889	A	missense_variant	Vmn1r71	ENSMUSG00000059206	protein_coding	45083	1629	652	218	R/C	Cgt/Tgt	deleterious(0.03)
rs583597977	7:23534889-23534889	A	missense_variant	Vmn1r71	ENSMUSG00000059206	protein_coding	45114	1483	652	218	R/C	Cgt/Tgt	deleterious(0.03)
rs583597977	7:23534889-23534889	A	missense_variant	Vmn1r71	ENSMUSG00000059206	protein_coding	45083	1469	652	218	R/C	Cgt/Tgt	deleterious(0.03)
rs583597977	7:23534889-23534889	A	missense_variant	Vmn1r71	ENSMUSG00000059206	protein_coding	45052	1572	652	218	R/C	Cgt/Tgt	deleterious(0.03)
rs13479150	7:23684270-23684270	A	missense_variant	Vmn1r71	ENSMUSG00000059206	protein_coding	45114	3600	652	218	R/C	Cgt/Tgt	deleterious(0.03)
rs13479150	7:23684270-23684270	A	missense_variant	Vmn1r71	ENSMUSG00000059206	protein_coding	45114	1904	652	218	R/C	Cgt/Tgt	deleterious(0.03)
rs13479150	7:23684270-23684270	A	missense_variant	Vmn1r71	ENSMUSG00000059206	protein_coding	45052	1572	652	218	R/C	Cgt/Tgt	deleterious(0.03)
rs13479150	7:23684270-23684270	A	missense_variant	Vmn1r71	ENSMUSG00000059206	protein_coding	45051	1572	652	218	R/C	Cgt/Tgt	deleterious(0.03)
rs36323392	7:11615182-11615182	T	missense_variant	Vmn1r75	ENSMUSG00000043308	protein_coding	44927	913	913	305	R/W	Cgg/Tgg	deleterious(0)
rs36323392	7:11615182-11615182	T	missense_variant	Vmn1r75	ENSMUSG00000043308	protein_coding	44959	3586	913	305	R/W	Cgg/Tgg	deleterious(0)
rs36323392	7:11615182-11615182	T	missense_variant	Vmn1r75	ENSMUSG00000043308	protein_coding	44988	3496	913	305	R/W	Cgg/Tgg	deleterious(0)
rs36323392	7:11615182-11615182	T	missense_variant	Vmn1r75	ENSMUSG00000043308	protein_coding	44988	1284	787	263	R/W	Cgg/Tgg	deleterious(0)
rs36323392	7:11615182-11615182	T	missense_variant	Vmn1r75	ENSMUSG00000043308	protein_coding	45020	1324	787	263	R/W	Cgg/Tgg	deleterious(0)
rs36323392	7:11615182-11615182	T	missense_variant	Vmn1r75	ENSMUSG00000043308	protein_coding	44959	3456	913	305	R/W	Cgg/Tgg	deleterious(0)
rs36323392	7:11615182-11615182	T	missense_variant	Vmn1r75	ENSMUSG00000043308	protein_coding	44988	1414	787	263	R/W	Cgg/Tgg	deleterious(0)
rs13479150	7:23684270-23684270	T	missense_variant	Vmn1r75	ENSMUSG00000043308	protein_coding	44927	913	913	305	R/W	Cgg/Tgg	deleterious(0)
rs13479150	7:23684270-23684270	T	missense_variant	Vmn1r75	ENSMUSG00000043308	protein_coding	44959	3586	913	305	R/W	Cgg/Tgg	deleterious(0)
rs32072272	7:23703075-23703075	T	missense_variant	Vmn1r75	ENSMUSG00000043308	protein_coding	44988	3496	913	305	R/W	Cgg/Tgg	deleterious(0)
rs32072272	7:23703075-23703075	T	missense_variant	Vmn1r75	ENSMUSG00000043308	protein_coding	44988	1284	787	263	R/W	Cgg/Tgg	deleterious(0)
rs229253106	7:23825094-23825094	T	missense_variant	Vmn1r75	ENSMUSG00000043308	protein_coding	45020	1324	787	263	R/W	Cgg/Tgg	deleterious(0)
rs229253106	7:23825094-23825094	T	missense_variant	Vmn1r75	ENSMUSG00000043308	protein_coding	44959	3456	913	305	R/W	Cgg/Tgg	deleterious(0)
rs229253106	7:23825094-23825094	T	missense_variant	Vmn1r75	ENSMUSG00000043308	protein_coding	44988	1414	787	263	R/W	Cgg/Tgg	deleterious(0)
rs583527452	7:11910405-11910405	T	missense_variant	Vmn1r79	ENSMUSG00000096735	protein_coding	44927	286	286	96	V/L	Gtg/Ttg	deleterious(0.02)
rs583527452	7:11910405-11910405	T	missense_variant	Vmn1r79	ENSMUSG00000096735	protein_coding	45020	581	286	96	V/L	Gtg/Ttg	deleterious(0.02)
rs583527452	7:11910405-11910405	T	missense_variant	Vmn1r79	ENSMUSG00000096735	protein_coding	44988	526	286	96	V/L	Gtg/Ttg	deleterious(0.02)
rs36255865	7:23825150-23825150	T	missense_variant	Vmn1r79	ENSMUSG00000096735	protein_coding	44927	286	286	96	V/L	Gtg/Ttg	deleterious(0.02)
rs36255865	7:23825150-23825150	T	missense_variant	Vmn1r79	ENSMUSG00000096735	protein_coding	45020	581	286	96	V/L	Gtg/Ttg	deleterious(0.02)
rs36255865	7:23825150-23825150	T	missense_variant	Vmn1r79	ENSMUSG00000096735	protein_coding	44988	526	286	96	V/L	Gtg/Ttg	deleterious(0.02)
rs248991442	7:12063276-12063276	T	splice_donor_variant	Vmn1r83	ENSMUSG00000066804	protein_coding	-	-	-	-	-	-	-
rs31885106	7:14296203-14296203	C	splice_acceptor_variant	Vmn1r90	ENSMUSG00000100586	protein_coding	-	-	-	-	-	-	-
rs214994313	7:23825165-23825165	T	missense_variant	Vmn2r28	ENSMUSG00000066820	protein_coding	45083	1892	1787	596	G/D	gGc/gAc	deleterious(0)
rs214994313	7:23825165-23825165	T	missense_variant	Vmn2r28	ENSMUSG00000066820	protein_coding	45020	851	746	249	G/D	gGc/gAc	deleterious(0)
rs214994313	7:23825165-23825165	T	missense_variant	Vmn2r28	ENSMUSG00000066820	protein_coding	45051	1664	1559	520	G/D	gGc/gAc	deleterious(0.01)
rs45753306	7:5483672-5483672	A	missense_variant	Vmn2r28	ENSMUSG00000066820	protein_coding	45020	1195	1090	364	I/F	Atc/Ttc	deleterious(0.02)
rs45753306	7:5483672-5483672	A	missense_variant	Vmn2r28	ENSMUSG00000066820	protein_coding	45020	1591	1486	496	I/F	Atc/Ttc	deleterious(0.04)
rs46704022	7:5483687-5483687	A	missense_variant	Vmn2r28	ENSMUSG00000066820	protein_coding	45083	2617	2512	838	P/S	Cct/Tct	deleterious(0.04)
rs46704022	7:5483687-5483687	A	missense_variant	Vmn2r28	ENSMUSG00000066820	protein_coding	45020	1180	1075	359	P/S	Cct/Tct	deleterious(0.02)
rs46704022	7:5483687-5483687	A	missense_variant	Vmn2r28	ENSMUSG00000066820	protein_coding	45051	1993	1888	630	P/S	Cct/Tct	deleterious(0.03)
rs46704022	7:5483687-5483687	A	missense_variant	Vmn2r28	ENSMUSG00000066820	protein_coding	45083	2221	2116	706	P/S	Cct/Tct	deleterious(0.01)
rs46704022	7:5483687-5483687	A	missense_variant	Vmn2r28	ENSMUSG00000066820	protein_coding	45051	2389	2284	762	P/S	Cct/Tct	deleterious(0.05)
rs46704022	7:5483687-5483687	A	missense_variant	Vmn2r28	ENSMUSG00000066820	protein_coding	45020	1576	1471	491	P/S	Cct/Tct	deleterious(0.03)
rs585115872	7:5484412-5484412	T	missense_variant	Vmn2r28	ENSMUSG00000066820	protein_coding	45083	1892	1787	596	G/D	gGc/gAc	deleterious(0)
rs585115872	7:5484412-5484412	T	missense_variant	Vmn2r28	ENSMUSG00000066820	protein_coding	45051	1664	1559	520	G/D	gGc/gAc	deleterious(0.01)
rs585115872	7:5484412-5484412	T	missense_variant	Vmn2r28	ENSMUSG00000066820	protein_coding	45020	851	746	249	G/D	gGc/gAc	deleterious(0)
rs583043023	7:7243113-7243113	C	missense_variant	Vmn2r29	ENSMUSG00000095730	protein_coding	45022	1396	1396	466	I/V	Att/Gtt	deleterious(0.03)
rs1135064377	7:12428328-12428328	T	missense_variant	Vmn2r56	ENSMUSG00000090762	protein_coding	45114	2176	2072	691	T/N	aCc/aAc	deleterious(0)
rs1134338624	7:12428329-12428329	G	missense_variant	Vmn2r56	ENSMUSG00000090762	protein_coding	45114	2175	2071	691	T/P	Acc/Ccc	deleterious(0)
rs30970894	7:12428800-12428800	T	missense_variant	Vmn2r56	ENSMUSG00000090762	protein_coding	45083	1465	1465	489	E/K	Gag/Aag	deleterious(0.03)
rs30970894	7:12428800-12428800	T	missense_variant	Vmn2r56	ENSMUSG00000090762	protein_coding	45114	1827	1723	575	E/K	Gag/Aag	deleterious(0.04)
rs30970894	7:12428800-12428800	T	missense_variant	Vmn2r56	ENSMUSG00000090762	protein_coding	45114	1704	1600	534	E/K	Gag/Aag	deleterious(0.05)
rs236767165	7:23825166-23825166	A	missense_variant	Zfp108	ENSMUSG00000030486	protein_coding	44988	950	950	317	G/D	gGc/gAc	deleterious(0.03)
rs236767165	7:23825166-23825166	A	missense_variant	Zfp108	ENSMUSG00000030486	protein_coding	45020	1067	950	317	G/D	gGc/gAc	deleterious(0.03)
rs236767165	7:23825166-23825166	A	missense_variant	Zfp108	ENSMUSG00000030486	protein_coding	45020	1122	950	317	G/D	gGc/gAc	deleterious(0.03)
rs50252430	7:23960360-23960360	A	missense_variant	Zfp108	ENSMUSG00000030486	protein_coding	44988	950	950	317	G/D	gGc/gAc	deleterious(0.03)
rs50252430	7:23960360-23960360	A	missense_variant	Zfp108	ENSMUSG00000030486	protein_coding	45020	1067	950	317	G/D	gGc/gAc	deleterious(0.03)
rs50252430	7:23960360-23960360	A	missense_variant	Zfp108	ENSMUSG00000030486	protein_coding	45020	1122	950	317	G/D	gGc/gAc	deleterious(0.03)
rs51713508	7:23928635-23928635	T	missense_variant	Zfp109	ENSMUSG00000074283	protein_coding	44988	773	773	258	S/Y	tCc/tAc	deleterious(0.04)
rs51713508	7:23928635-23928635	T	missense_variant	Zfp109	ENSMUSG00000074283	protein_coding	45020	1294	773	258	S/Y	tCc/tAc	deleterious(0.04)
rs51713508	7:23928635-23928635	T	missense_variant	Zfp109	ENSMUSG00000074283	protein_coding	44988	901	797	266	S/Y	tCc/tAc	deleterious(0.04)
rs36812494	7:23928963-23928963	G	missense_variant	Zfp109	ENSMUSG00000074283	protein_coding	44988	445	445	149	C/R	Tgt/Cgt	deleterious(0.03)
rs36812494	7:23928963-23928963	G	missense_variant	Zfp109	ENSMUSG00000074283	protein_coding	45020	966	445	149	C/R	Tgt/Cgt	deleterious(0.03)
rs36812494	7:23928963-23928963	G	missense_variant	Zfp109	ENSMUSG00000074283	protein_coding	44988	573	469	157	C/R	Tgt/Cgt	deleterious(0.02)
rs49423808	7:23898447-23898447	A	missense_variant	Zfp111	ENSMUSG00000087598	protein_coding	44959	1235	1166	389	T/I	aCt/aTt	deleterious(0.05)
rs49423808	7:23898447-23898447	A	missense_variant	Zfp111	ENSMUSG00000087598	protein_coding	45020	2139	1163	388	T/I	aCt/aTt	deleterious(0.05)
rs49423808	7:23898447-23898447	A	missense_variant	Zfp111	ENSMUSG00000087598	protein_coding	45020	1327	1163	388	T/I	aCt/aTt	deleterious(0.05)
rs48692130	7:23898462-23898462	G	missense_variant	Zfp111	ENSMUSG00000087598	protein_coding	44959	1220	1151	384	K/T	aAg/aCg	deleterious(0)
rs48692130	7:23898462-23898462	G	missense_variant	Zfp111	ENSMUSG00000087598	protein_coding	45020	2124	1148	383	K/T	aAg/aCg	deleterious(0)
rs48692130	7:23898462-23898462	G	missense_variant	Zfp111	ENSMUSG00000087598	protein_coding	45020	1312	1148	383	K/T	aAg/aCg	deleterious(0)
rs36983577	7:23824484-23824484	A	missense_variant	Zfp112	ENSMUSG00000052675	protein_coding	45051	610	463	155	G/R	Ggg/Agg	deleterious(0.04)
rs36983577	7:23824484-23824484	A	missense_variant	Zfp112	ENSMUSG00000052675	protein_coding	45020	571	445	149	G/R	Ggg/Agg	deleterious(0.04)
rs36983577	7:23824484-23824484	A	missense_variant	Zfp112	ENSMUSG00000052675	protein_coding	45020	451	451	151	G/R	Ggg/Agg	deleterious(0.04)
rs45936280	7:23824568-23824568	T	stop_gained	Zfp112	ENSMUSG00000052675	protein_coding	45051	694	547	183	Q/*	Cag/Tag	-
rs45936280	7:23824568-23824568	T	stop_gained	Zfp112	ENSMUSG00000052675	protein_coding	45020	655	529	177	Q/*	Cag/Tag	-
rs45936280	7:23824568-23824568	T	stop_gained	Zfp112	ENSMUSG00000052675	protein_coding	45020	535	535	179	Q/*	Cag/Tag	-
rs37198431	7:23825036-23825036	A	missense_variant	Zfp112	ENSMUSG00000052675	protein_coding	45051	1162	1015	339	C/S	Tgc/Agc	deleterious(0.01)
rs37198431	7:23825036-23825036	A	missense_variant	Zfp112	ENSMUSG00000052675	protein_coding	45020	1123	997	333	C/S	Tgc/Agc	deleterious(0.02)
rs37198431	7:23825036-23825036	A	missense_variant	Zfp112	ENSMUSG00000052675	protein_coding	45020	1003	1003	335	C/S	Tgc/Agc	deleterious(0.01)
rs229253106	7:23825094-23825094	A	missense_variant	Zfp112	ENSMUSG00000052675	protein_coding	45051	1220	1073	358	G/D	gGc/gAc	deleterious(0.01)
rs229253106	7:23825094-23825094	A	missense_variant	Zfp112	ENSMUSG00000052675	protein_coding	45020	1181	1055	352	G/D	gGc/gAc	deleterious(0.01)
rs229253106	7:23825094-23825094	A	missense_variant	Zfp112	ENSMUSG00000052675	protein_coding	45020	1061	1061	354	G/D	gGc/gAc	deleterious(0.01)
rs36255865	7:23825150-23825150	C	missense_variant	Zfp112	ENSMUSG00000052675	protein_coding	45051	1276	1129	377	C/R	Tgc/Cgc	deleterious(0.04)
rs36255865	7:23825150-23825150	C	missense_variant	Zfp112	ENSMUSG00000052675	protein_coding	45020	1237	1111	371	C/R	Tgc/Cgc	deleterious(0.04)
rs36255865	7:23825150-23825150	C	missense_variant	Zfp112	ENSMUSG00000052675	protein_coding	45020	1117	1117	373	C/R	Tgc/Cgc	deleterious(0.04)
rs214994313	7:23825165-23825165	T	missense_variant	Zfp112	ENSMUSG00000052675	protein_coding	45051	1291	1144	382	R/W	Agg/Tgg	deleterious(0)
rs214994313	7:23825165-23825165	T	missense_variant	Zfp112	ENSMUSG00000052675	protein_coding	45020	1252	1126	376	R/W	Agg/Tgg	deleterious(0)
rs214994313	7:23825165-23825165	T	missense_variant	Zfp112	ENSMUSG00000052675	protein_coding	45020	1132	1132	378	R/W	Agg/Tgg	deleterious(0)
rs236767165	7:23825166-23825166	T	missense_variant	Zfp112	ENSMUSG00000052675	protein_coding	45051	1292	1145	382	R/M	aGg/aTg	deleterious(0)
rs236767165	7:23825166-23825166	T	missense_variant	Zfp112	ENSMUSG00000052675	protein_coding	45020	1253	1127	376	R/M	aGg/aTg	deleterious(0)
rs236767165	7:23825166-23825166	T	missense_variant	Zfp112	ENSMUSG00000052675	protein_coding	45020	1133	1133	378	R/M	aGg/aTg	deleterious(0)
rs212509296	7:23825237-23825237	T	missense_variant	Zfp112	ENSMUSG00000052675	protein_coding	45051	1291	1144	382	R/W	Agg/Tgg	deleterious(0)
rs212509296	7:23825237-23825237	T	missense_variant	Zfp112	ENSMUSG00000052675	protein_coding	45020	1252	1126	376	R/W	Agg/Tgg	deleterious(0)
rs212509296	7:23825237-23825237	T	missense_variant	Zfp112	ENSMUSG00000052675	protein_coding	45020	1132	1132	378	R/W	Agg/Tgg	deleterious(0)
rs212509296	7:23825237-23825237	G	missense_variant	Zfp112	ENSMUSG00000052675	protein_coding	45051	1363	1216	406	Q/E	Caa/Gaa	deleterious(0.01)
rs212509296	7:23825237-23825237	G	missense_variant	Zfp112	ENSMUSG00000052675	protein_coding	45020	1324	1198	400	Q/E	Caa/Gaa	deleterious(0.01)
rs212509296	7:23825237-23825237	G	missense_variant	Zfp112	ENSMUSG00000052675	protein_coding	45020	1204	1204	402	Q/E	Caa/Gaa	deleterious(0.01)
rs48416283	7:23825711-23825711	A	missense_variant	Zfp112	ENSMUSG00000052675	protein_coding	45051	1837	1690	564	A/T	Gca/Aca	deleterious(0.01)
rs48416283	7:23825711-23825711	A	missense_variant	Zfp112	ENSMUSG00000052675	protein_coding	45020	1798	1672	558	A/T	Gca/Aca	deleterious(0.01)
rs48416283	7:23825711-23825711	A	missense_variant	Zfp112	ENSMUSG00000052675	protein_coding	45020	1678	1678	560	A/T	Gca/Aca	deleterious(0.01)
rs586306710	7:23825835-23825835	T	missense_variant	Zfp112	ENSMUSG00000052675	protein_coding	45051	1292	1145	382	R/M	aGg/aTg	deleterious(0)
rs586306710	7:23825835-23825835	T	missense_variant	Zfp112	ENSMUSG00000052675	protein_coding	45020	1253	1127	376	R/M	aGg/aTg	deleterious(0)
rs586306710	7:23825835-23825835	T	missense_variant	Zfp112	ENSMUSG00000052675	protein_coding	45020	1133	1133	378	R/M	aGg/aTg	deleterious(0)
rs586306710	7:23825835-23825835	G	missense_variant	Zfp112	ENSMUSG00000052675	protein_coding	45051	1961	1814	605	K/R	aAa/aGa	deleterious(0.01)
rs586306710	7:23825835-23825835	G	missense_variant	Zfp112	ENSMUSG00000052675	protein_coding	45020	1922	1796	599	K/R	aAa/aGa	deleterious(0.01)
rs586306710	7:23825835-23825835	G	missense_variant	Zfp112	ENSMUSG00000052675	protein_coding	45020	1802	1802	601	K/R	aAa/aGa	deleterious(0.01)
rs50252430	7:23960360-23960360	A	missense_variant	Zfp112	ENSMUSG00000052675	protein_coding	45051	1220	1073	358	G/D	gGc/gAc	deleterious(0.01)
rs50252430	7:23960360-23960360	A	missense_variant	Zfp112	ENSMUSG00000052675	protein_coding	45020	1181	1055	352	G/D	gGc/gAc	deleterious(0.01)
rs50252430	7:23960360-23960360	A	missense_variant	Zfp112	ENSMUSG00000052675	protein_coding	45020	1061	1061	354	G/D	gGc/gAc	deleterious(0.01)
rs49927258	7:23974663-23974663	G	missense_variant	Zfp112	ENSMUSG00000052675	protein_coding	45051	1363	1216	406	Q/E	Caa/Gaa	deleterious(0.01)
rs49927258	7:23974663-23974663	G	missense_variant	Zfp112	ENSMUSG00000052675	protein_coding	45020	1324	1198	400	Q/E	Caa/Gaa	deleterious(0.01)
rs46941249	7:23974714-23974714	G	missense_variant	Zfp112	ENSMUSG00000052675	protein_coding	45020	1204	1204	402	Q/E	Caa/Gaa	deleterious(0.01)
rs46941249	7:23974714-23974714	G	missense_variant	Zfp112	ENSMUSG00000052675	protein_coding	45051	1961	1814	605	K/R	aAa/aGa	deleterious(0.01)
rs211772619	7:24171405-24171405	G	missense_variant	Zfp112	ENSMUSG00000052675	protein_coding	45020	1922	1796	599	K/R	aAa/aGa	deleterious(0.01)
rs241253583	7:24214819-24214819	G	missense_variant	Zfp112	ENSMUSG00000052675	protein_coding	45020	1802	1802	601	K/R	aAa/aGa	deleterious(0.01)
rs241253583	7:24214819-24214819	C	missense_variant	Zfp112	ENSMUSG00000052675	protein_coding	45051	1276	1129	377	C/R	Tgc/Cgc	deleterious(0.04)
rs224461236	7:24214834-24214834	C	missense_variant	Zfp112	ENSMUSG00000052675	protein_coding	45020	1237	1111	371	C/R	Tgc/Cgc	deleterious(0.04)
rs224461236	7:24214834-24214834	C	missense_variant	Zfp112	ENSMUSG00000052675	protein_coding	45020	1117	1117	373	C/R	Tgc/Cgc	deleterious(0.04)
rs36434911	7:23879843-23879843	C	missense_variant	Zfp114	ENSMUSG00000068962	protein_coding	44959	562	191	64	L/P	cTg/cCg	deleterious(0.04)
rs36434911	7:23879843-23879843	C	missense_variant	Zfp114	ENSMUSG00000068962	protein_coding	45020	321	188	63	L/P	cTg/cCg	deleterious(0.01)
rs36434911	7:23879843-23879843	C	missense_variant	Zfp114	ENSMUSG00000068962	protein_coding	44988	1254	188	63	L/P	cTg/cCg	deleterious(0.04)
rs233383018	7:23881316-23881316	G	missense_variant	Zfp114	ENSMUSG00000068962	protein_coding	44959	2035	1664	555	K/R	aAg/aGg	deleterious(0.03)
rs233383018	7:23881316-23881316	G	missense_variant	Zfp114	ENSMUSG00000068962	protein_coding	44988	2727	1661	554	K/R	aAg/aGg	deleterious(0.02)
rs49712151	7:6395609-6395609	C	missense_variant	Zfp28	ENSMUSG00000062861	protein_coding	45021	389	390	130	K/N	aaG/aaC	deleterious(0)
rs241253583	7:24214819-24214819	A	missense_variant	Zfp428	ENSMUSG00000064264	protein_coding	44988	894	395	132	T/N	aCt/aAt	deleterious_low_confidence(0.03)
rs241253583	7:24214819-24214819	A	missense_variant	Zfp428	ENSMUSG00000064264	protein_coding	44988	873	434	145	T/N	aCt/aAt	deleterious_low_confidence(0.03)
rs224461236	7:24214834-24214834	A	missense_variant	Zfp428	ENSMUSG00000064264	protein_coding	44988	894	395	132	T/N	aCt/aAt	deleterious_low_confidence(0.03)
rs224461236	7:24214834-24214834	C	missense_variant	Zfp428	ENSMUSG00000064264	protein_coding	44988	909	410	137	R/P	cGg/cCg	deleterious_low_confidence(0.04)
rs224461236	7:24214834-24214834	C	missense_variant	Zfp428	ENSMUSG00000064264	protein_coding	44988	1035	449	150	R/P	cGg/cCg	deleterious_low_confidence(0.03)
rs224461236	7:24214834-24214834	C	missense_variant	Zfp428	ENSMUSG00000064264	protein_coding	44988	888	449	150	R/P	cGg/cCg	deleterious_low_confidence(0.04)
rs220120929	7:24476747-24476747	A	missense_variant	Zfp428	ENSMUSG00000064264	protein_coding	44988	873	434	145	T/N	aCt/aAt	deleterious_low_confidence(0.03)
rs220120929	7:24476747-24476747	C	missense_variant	Zfp428	ENSMUSG00000064264	protein_coding	44988	1035	449	150	R/P	cGg/cCg	deleterious_low_confidence(0.03)
rs32139009	7:24480355-24480355	C	missense_variant	Zfp428	ENSMUSG00000064264	protein_coding	44988	909	410	137	R/P	cGg/cCg	deleterious_low_confidence(0.04)
rs32139009	7:24480355-24480355	C	missense_variant	Zfp428	ENSMUSG00000064264	protein_coding	44988	888	449	150	R/P	cGg/cCg	deleterious_low_confidence(0.04)
rs213146249	7:6192508-6192508	T	missense_variant	Zfp444	ENSMUSG00000044876	protein_coding	44988	512	416	139	S/F	tCc/tTc	deleterious(0)
rs258248275	7:15816143-15816143	A	missense_variant	Zfp541	ENSMUSG00000078796	protein_coding	45062	2629	2629	877	G/R	Ggg/Agg	deleterious(0.04)
rs258248275	7:15816143-15816143	A	missense_variant	Zfp541	ENSMUSG00000078796	protein_coding	45125	2941	2629	877	G/R	Ggg/Agg	deleterious(0.04)
rs222532280	7:24793030-24793030	A	missense_variant	Zfp541	ENSMUSG00000078796	protein_coding	45062	2629	2629	877	G/R	Ggg/Agg	deleterious(0.04)
rs222532280	7:24793030-24793030	A	missense_variant	Zfp541	ENSMUSG00000078796	protein_coding	45125	2941	2629	877	G/R	Ggg/Agg	deleterious(0.04)
rs249589060	7:12149969-12149969	A	missense_variant	Zfp551	ENSMUSG00000034071	protein_coding	45020	1702	1439	480	S/I	aGc/aTc	deleterious(0.01)
rs222532280	7:24793030-24793030	A	missense_variant	Zfp551	ENSMUSG00000034071	protein_coding	45020	1702	1439	480	S/I	aGc/aTc	deleterious(0.01)
rs238210411	7:24781325-24781325	A	missense_variant	Zfp574	ENSMUSG00000045252	protein_coding	44959	2565	2346	782	S/R	agT/agA	deleterious(0)
rs238210411	7:24781325-24781325	A	missense_variant	Zfp574	ENSMUSG00000045252	protein_coding	44959	2548	2346	782	S/R	agT/agA	deleterious(0)
rs222532280	7:24793030-24793030	T	missense_variant	Zfp579	ENSMUSG00000051550	protein_coding	44959	1602	1502	501	P/H	cCt/cAt	deleterious_low_confidence(0)
rs222532280	7:24793030-24793030	T	missense_variant	Zfp579	ENSMUSG00000051550	protein_coding	44927	1932	1502	501	P/H	cCt/cAt	deleterious_low_confidence(0)
rs254124945	7:4996408-4996408	T	missense_variant	Zfp579	ENSMUSG00000051550	protein_coding	44959	1602	1502	501	P/H	cCt/cAt	deleterious_low_confidence(0)
rs254124945	7:4996408-4996408	T	missense_variant	Zfp579	ENSMUSG00000051550	protein_coding	44927	1932	1502	501	P/H	cCt/cAt	deleterious_low_confidence(0)
rs239773137	7:12227340-12227340	T	missense_variant	Zfp606	ENSMUSG00000030386	protein_coding	45114	1926	1460	487	Y/F	tAt/tTt	deleterious(0.03)
rs222532280	7:24793030-24793030	T	missense_variant	Zfp606	ENSMUSG00000030386	protein_coding	45114	1926	1460	487	Y/F	tAt/tTt	deleterious(0.03)
rs216959502	7:27402152-27402152	G	missense_variant	Zfp607b	ENSMUSG00000057093	protein_coding	45020	607	607	203	K/E	Aag/Gag	deleterious(0.03)
rs216959502	7:27402152-27402152	G	missense_variant	Zfp607b	ENSMUSG00000057093	protein_coding	45083	855	607	203	K/E	Aag/Gag	deleterious(0.03)
rs236998978	7:27403257-27403257	G	missense_variant	Zfp607b	ENSMUSG00000057093	protein_coding	45020	1712	1712	571	A/G	gCc/gGc	deleterious(0.03)
rs236998978	7:27403257-27403257	G	missense_variant	Zfp607b	ENSMUSG00000057093	protein_coding	45083	1960	1712	571	A/G	gCc/gGc	deleterious(0.03)
rs32323331	7:23991197-23991197	C	missense_variant	Zfp61	ENSMUSG00000050605	protein_coding	45114	1747	953	318	K/R	aAa/aGa	deleterious(0)
rs32323331	7:23991197-23991197	C	missense_variant	Zfp61	ENSMUSG00000050605	protein_coding	45020	953	953	318	K/R	aAa/aGa	deleterious(0)
rs263823391	7:23991370-23991370	G	missense_variant	Zfp61	ENSMUSG00000050605	protein_coding	45114	1574	780	260	Q/H	caA/caC	deleterious(0.02)
rs263823391	7:23991370-23991370	G	missense_variant	Zfp61	ENSMUSG00000050605	protein_coding	45020	780	780	260	Q/H	caA/caC	deleterious(0.02)
rs222532280	7:24793030-24793030	A	missense_variant	Zfp773	ENSMUSG00000063535	protein_coding	44961	399	292	98	R/C	Cgt/Tgt	deleterious(0.05)
rs583636765	7:25163296-25163296	T	missense_variant	Zfp773	ENSMUSG00000063535	protein_coding	44930	228	121	41	W/R	Tgg/Agg	deleterious_low_confidence(0.02)
rs49242191	7:7138342-7138342	A	missense_variant	Zfp773	ENSMUSG00000063535	protein_coding	44961	399	292	98	R/C	Cgt/Tgt	deleterious(0.05)
rs50525856	7:7139527-7139527	T	missense_variant	Zfp773	ENSMUSG00000063535	protein_coding	44930	228	121	41	W/R	Tgg/Agg	deleterious_low_confidence(0.02)
rs583636765	7:25163296-25163296	T	missense_variant	Zfp78	ENSMUSG00000055150	protein_coding	44988	794	794	265	S/F	tCc/tTc	deleterious(0.01)
rs583561746	7:25217559-25217559	T	missense_variant	Zfp78	ENSMUSG00000055150	protein_coding	45020	890	890	297	S/F	tCc/tTc	deleterious(0.01)
rs583561746	7:25217559-25217559	T	missense_variant	Zfp78	ENSMUSG00000055150	protein_coding	45020	912	794	265	S/F	tCc/tTc	deleterious(0.01)
rs227530044	7:25239142-25239142	T	missense_variant	Zfp78	ENSMUSG00000055150	protein_coding	45051	1016	890	297	S/F	tCc/tTc	deleterious(0.01)
rs227530044	7:25239142-25239142	T	missense_variant	Zfp78	ENSMUSG00000055150	protein_coding	45051	1103	794	265	S/F	tCc/tTc	deleterious(0.01)
rs260060093	7:25239143-25239143	T	missense_variant	Zfp78	ENSMUSG00000055150	protein_coding	45020	890	794	265	S/F	tCc/tTc	deleterious(0.01)
rs260060093	7:25239143-25239143	G	missense_variant	Zfp78	ENSMUSG00000055150	protein_coding	44989	233	233	78	Q/R	cAg/cGg	deleterious(0.03)
rs260060093	7:25239143-25239143	G	missense_variant	Zfp78	ENSMUSG00000055150	protein_coding	45021	359	233	78	Q/R	cAg/cGg	deleterious(0.03)
rs214052934	7:6378590-6378590	G	missense_variant	Zfp78	ENSMUSG00000055150	protein_coding	44989	233	233	78	Q/R	cAg/cGg	deleterious(0.03)
rs214052934	7:6378590-6378590	G	missense_variant	Zfp78	ENSMUSG00000055150	protein_coding	45021	359	233	78	Q/R	cAg/cGg	deleterious(0.03)
rs220823772	7:6381841-6381841	T	missense_variant	Zfp78	ENSMUSG00000055150	protein_coding	44988	794	794	265	S/F	tCc/tTc	deleterious(0.01)
rs220823772	7:6381841-6381841	T	missense_variant	Zfp78	ENSMUSG00000055150	protein_coding	45020	890	890	297	S/F	tCc/tTc	deleterious(0.01)
rs220823772	7:6381841-6381841	T	missense_variant	Zfp78	ENSMUSG00000055150	protein_coding	45020	912	794	265	S/F	tCc/tTc	deleterious(0.01)
rs220823772	7:6381841-6381841	T	missense_variant	Zfp78	ENSMUSG00000055150	protein_coding	45051	1016	890	297	S/F	tCc/tTc	deleterious(0.01)
rs220823772	7:6381841-6381841	T	missense_variant	Zfp78	ENSMUSG00000055150	protein_coding	45051	1103	794	265	S/F	tCc/tTc	deleterious(0.01)
rs220823772	7:6381841-6381841	T	missense_variant	Zfp78	ENSMUSG00000055150	protein_coding	45020	890	794	265	S/F	tCc/tTc	deleterious(0.01)
rs46298151	7:23974234-23974234	A	missense_variant	Zfp93	ENSMUSG00000055305	protein_coding	44988	306	218	73	C/Y	tGt/tAt	deleterious(0.03)
rs46298151	7:23974234-23974234	A	missense_variant	Zfp93	ENSMUSG00000055305	protein_coding	45020	523	218	73	C/Y	tGt/tAt	deleterious(0.03)
rs49927258	7:23974663-23974663	T	missense_variant	Zfp93	ENSMUSG00000055305	protein_coding	44988	735	647	216	T/M	aCg/aTg	deleterious(0)
rs49927258	7:23974663-23974663	T	missense_variant	Zfp93	ENSMUSG00000055305	protein_coding	45020	952	647	216	T/M	aCg/aTg	deleterious(0)
rs46941249	7:23974714-23974714	T	missense_variant	Zfp93	ENSMUSG00000055305	protein_coding	44988	786	698	233	S/I	aGc/aTc	deleterious(0.03)
rs46941249	7:23974714-23974714	T	missense_variant	Zfp93	ENSMUSG00000055305	protein_coding	45020	1003	698	233	S/I	aGc/aTc	deleterious(0.03)
rs49106424	7:23974899-23974899	T	missense_variant	Zfp93	ENSMUSG00000055305	protein_coding	44988	971	883	295	R/C	Cgt/Tgt	deleterious(0)
rs49106424	7:23974899-23974899	T	missense_variant	Zfp93	ENSMUSG00000055305	protein_coding	45020	1188	883	295	R/C	Cgt/Tgt	deleterious(0)
rs219441523	7:25239144-25239144	T	missense_variant	Zfp93	ENSMUSG00000055305	protein_coding	44988	735	647	216	T/M	aCg/aTg	deleterious(0)
rs219441523	7:25239144-25239144	T	missense_variant	Zfp93	ENSMUSG00000055305	protein_coding	45020	952	647	216	T/M	aCg/aTg	deleterious(0)
rs219441523	7:25239144-25239144	T	missense_variant	Zfp93	ENSMUSG00000055305	protein_coding	44988	786	698	233	S/I	aGc/aTc	deleterious(0.03)
rs222688105	7:26257143-26257143	T	missense_variant	Zfp93	ENSMUSG00000055305	protein_coding	45020	1003	698	233	S/I	aGc/aTc	deleterious(0.03)
rs31134611	7:24002349-24002349	T	stop_gained	Zfp94	ENSMUSG00000074282	protein_coding	45051	1401	1074	358	C/*	tgC/tgA	-
rs31134611	7:24002349-24002349	T	stop_gained	Zfp94	ENSMUSG00000074282	protein_coding	45083	1379	1092	364	C/*	tgC/tgA	-
rs256244533	7:12508378-12508378	C	missense_variant	Zscan18	ENSMUSG00000070822	protein_coding	44932	1208	1121	374	P/R	cCc/cGc	deleterious(0.01)
rs256244533	7:12508378-12508378	C	missense_variant	Zscan18	ENSMUSG00000070822	protein_coding	44964	1250	1121	374	P/R	cCc/cGc	deleterious(0.01)
rs256244533	7:12508378-12508378	C	missense_variant	Zscan18	ENSMUSG00000070822	protein_coding	44964	1291	1121	374	P/R	cCc/cGc	deleterious(0.01)
rs222688105	7:26257143-26257143	C	missense_variant	Zscan18	ENSMUSG00000070822	protein_coding	44932	1208	1121	374	P/R	cCc/cGc	deleterious(0.01)
rs222688105	7:26257143-26257143	C	missense_variant	Zscan18	ENSMUSG00000070822	protein_coding	44964	1250	1121	374	P/R	cCc/cGc	deleterious(0.01)
rs222688105	7:26257143-26257143	C	missense_variant	Zscan18	ENSMUSG00000070822	protein_coding	44964	1291	1121	374	P/R	cCc/cGc	deleterious(0.01)
rs36390150	7:12637617-12637617	G	missense_variant	Zscan22	ENSMUSG00000054715	protein_coding	44960	219	8	3	I/S	aTc/aGc	deleterious(0.01)
rs36390150	7:12637617-12637617	G	missense_variant	Zscan22	ENSMUSG00000054715	protein_coding	44960	127	8	3	I/S	aTc/aGc	deleterious(0.01)
rs222688105	7:26257143-26257143	G	missense_variant	Zscan22	ENSMUSG00000054715	protein_coding	44960	219	8	3	I/S	aTc/aGc	deleterious(0.01)
rs221988699	7:26510922-26510922	G	missense_variant	Zscan22	ENSMUSG00000054715	protein_coding	44960	127	8	3	I/S	aTc/aGc	deleterious(0.01)
rs586351983	7:11040355-11040355	T	stop_lost	Zscan4e	ENSMUSG00000095936	protein_coding	45020	1720	1516	506	*/R	Tga/Aga	-
rs586351983	7:11040355-11040355	T	stop_lost	Zscan4e	ENSMUSG00000095936	protein_coding	45020	1613	1516	506	*/R	Tga/Aga	-
