# Supplementary material for: Identification of a genetic region linked to tolerance to MRSA infection using Collaborative Cross mice
Source: PLoS Genet. 2024 Aug 23;20(8):e1011378. doi: 10.1371/journal.pgen.1011378 (PMC11407622; doi:10.1371/journal.pgen.1011378)
Supplement: S4 Table — (XLSX) [file pgen.1011378.s007.xlsx]

## Sheet: 24-61 (after infection)
group	FDR	nGenes	Pathway size	Fold enriched	Pathway	URL	Gene ID	Gene Symbols
Upregulated	2.92e-06	17	92	5.22396	Complement and coagulation cascades	http://www.genome.jp/kegg-bin/show_pathway?mmu04610	ENSMUSG00000033831, ENSMUSG00000026715, ENSMUSG00000036887, ENSMUSG00000036905, ENSMUSG00000036896, ENSMUSG00000026365, ENSMUSG00000027249, ENSMUSG00000022875, ENSMUSG00000059481, ENSMUSG00000066366, ENSMUSG00000071178, ENSMUSG00000079015, ENSMUSG00000071177, ENSMUSG00000072849, ENSMUSG00000026249, ENSMUSG00000017344, ENSMUSG00000021492	Fgb,Serpinc1,C1qa,C1qb,C1qc,Cfh,F2,Kng1,Plg,Serpina1a,Serpina1b,Serpina1c,Serpina1d,Serpina1e,Serpine2,Vtn,F12
Upregulated	0.0346	9	119	3.93333	Staphylococcus aureus infection	http://www.genome.jp/kegg-bin/show_pathway?mmu05150	ENSMUSG00000036887, ENSMUSG00000036905, ENSMUSG00000036896, ENSMUSG00000026365, ENSMUSG00000060586, ENSMUSG00000019761, ENSMUSG00000035557, ENSMUSG00000020911, ENSMUSG00000059481	C1qa,C1qb,C1qc,Cfh,H2-Eb1,Krt10,Krt17,Krt19,Plg
Upregulated	0.0306	11	88	3.54645	ECM-receptor interaction	http://www.genome.jp/kegg-bin/show_pathway?mmu04512	ENSMUSG00000005087, ENSMUSG00000048126, ENSMUSG00000001506, ENSMUSG00000029661, ENSMUSG00000026193, ENSMUSG00000055447, ENSMUSG00000026479, ENSMUSG00000020592, ENSMUSG00000028364, ENSMUSG00000017344, ENSMUSG00000043719	Cd44,Col6a3,Col1a1,Col1a2,Fn1,Cd47,Lamc2,Sdc1,Tnc,Vtn,Col6a6

## Sheet: 24-61 (before infection)
group	FDR	nGenes	Pathway size	Fold enriched	Pathway	URL	Gene ID	Gene Symbols
Upregulated	0.00226	4	92	20.119	Complement and coagulation cascades	http://www.genome.jp/kegg-bin/show_pathway?mmu04610	ENSMUSG00000024164, ENSMUSG00000073418, ENSMUSG00000066366, ENSMUSG00000071177	C3, C4b, Serpina1a, Serpina1d
